# Supplementary material for: A concerted neuron–astrocyte program declines in ageing and schizophrenia
Source: Nature. 2024 Mar 6;627(8004):604–11. doi: 10.1038/s41586-024-07109-5 (PMC10954558; doi:10.1038/s41586-024-07109-5)
Supplement: Supplementary file 4 — Source data for Supplementary Figs. 1 and 4–13. [file 41586_2024_7109_MOESM4_ESM.zip › 2022-12-19313B-s4/2022-12-19313B-Supplementary Figure 4.xlsx]

## Sheet: SF4a
Case-control status

## Sheet: SF4b
Case-control status

## Sheet: SF4c
Case-control status
