# Supplementary material for: A concerted neuron–astrocyte program declines in ageing and schizophrenia
Source: Nature. 2024 Mar 6;627(8004):604–11. doi: 10.1038/s41586-024-07109-5 (PMC10954558; doi:10.1038/s41586-024-07109-5)
Supplement: Supplementary file 6 — Donor expression levels and gene by cell type loadings for each of the ten latent factors inferred by PEER. [file 41586_2024_7109_MOESM6_ESM.xlsx]

## Sheet: Donor expression levels
Donor	PEER_1	PEER_2	PEER_3	PEER_4	PEER_5	PEER_6	PEER_7	PEER_8	PEER_9	PEER_10
122	-0.0720373	-0.100383	0.0556073	-0.0167764	0.0517215	-0.0846985	-0.0516224	0.0623477	0.0129518	0.0591262
138	-0.00661135	0.0200556	-0.020172	-0.00283668	-0.0542252	0.03339	0.0543679	-0.0178161	-0.0246379	0.0191266
54	-0.0795842	0.0537878	0.0926471	0.0125445	0.042534	0.0237324	-0.0406009	-0.066051	0.0250263	-0.0741444
151	-0.0477014	0.0391335	0.0146696	0.0460919	-0.0164637	0.00958561	-0.013211	-0.0241237	-0.0148764	0.00754617
29	-0.0330205	0.0554687	-0.00463514	-0.00758763	-0.0214809	-1.1852e-05	0.0185372	-0.0225491	0.0152212	0.00756039
185	-0.040246	0.0288233	-0.0922502	0.0942279	-0.0400376	0.0544942	-0.00963633	-0.045958	0.0285291	-0.0585578
137	0.00941957	-0.0407754	-0.0346043	0.0980248	-0.183883	0.235821	-0.019278	-0.15499	-0.183373	-0.195328
28	-0.0645294	-0.177257	-0.24233	0.159948	-0.00234703	0.1826	-0.0386709	0.0671799	-0.0670992	0.169845
124	-0.043665	-0.0634411	0.0575396	-0.0195028	0.0348786	-0.0310755	-0.00844817	0.0298533	0.0039577	0.0290988
127	-0.0245386	0.0434293	0.0116741	0.0284009	-0.0297811	0.0139724	-0.000134826	-0.0109977	-0.0212358	0.00785557
161	-0.0095602	0.0225516	0.0116928	0.0120511	-0.0399703	0.0178711	0.0178276	0.0186183	-0.0477708	-0.00568987
80	-0.00959373	-0.0150541	0.0931387	-0.0845529	0.00452487	0.0491801	0.0438324	0.0203934	-0.0247035	-0.0184676
167	-0.0269578	-0.0571039	-0.0361818	-0.0399735	0.0209266	0.0121235	-0.0238523	0.0283319	0.0362888	-0.00394726
146	-0.0596973	0.04884	0.0364764	0.0324919	0.0345333	-0.0359295	-0.0328675	-0.0331345	0.0316056	0.00632027
51	-0.0330015	0.0531823	-0.012257	0.0310583	-0.0280327	-0.0308194	0.0412771	0.0630435	-0.0228753	0.0315311
153	-0.0232221	0.0181207	0.00401009	0.0396214	-0.0483995	-0.0043956	0.0138073	0.0367868	-0.029774	0.0212381
64	-0.0271981	0.0635297	0.0428564	-0.0104404	-0.0331636	0.00809583	0.0213295	-0.0307692	-0.0547098	0.056945
117	-0.102896	-0.0703839	-0.334884	-0.140765	0.159056	-0.185458	0.016646	-0.189533	0.386203	0.106382
157	-0.026606	0.0319512	0.0617171	-0.0567788	-0.0611632	0.0752226	-0.00993274	-0.0372338	-0.0582978	0.0106854
37	-0.0328299	0.0352817	0.000105355	0.0226454	-0.00968519	0.0519646	0.0153239	0.00145387	-0.0377951	-0.000707127
141	-0.0906398	-0.0639465	-0.0167733	-0.0192938	0.0930533	-0.0675529	-0.0555767	0.00353416	0.0575862	0.0206889
173	-0.00889261	0.0497562	-0.140055	-0.150566	0.0901885	-0.157663	-0.0232681	0.0451266	-0.0248824	-0.0515053
77	-0.0676109	0.0483364	0.0593333	-0.0506454	0.0447334	0.0359622	0.0102472	-0.0183083	0.0549366	0.0400961
79	-0.0381328	-0.0535005	0.0683971	-0.0298789	0.0619793	-0.0445889	0.00143786	0.0387841	0.034147	0.0165708
38	-0.0985699	-0.119531	0.024241	0.0144684	0.0247493	-0.0939991	-0.0112208	0.0966773	-0.0293272	0.111675
99	-0.00025027	0.0136574	0.0749393	-0.104977	0.00991778	0.0656069	0.0236634	-0.0167386	0.00354746	-0.00498674
83	-0.0529424	-0.0385869	-0.00421083	-0.0239592	0.0336458	0.0115145	-0.0602939	-0.0682947	0.0273363	-0.0216419
184	-0.00797187	0.0131094	-0.125449	-0.0743387	0.00691929	-0.0263161	0.0618805	0.0154577	0.0904222	-0.0243214
41	0.00855413	-0.0813583	0.0169859	-0.046491	-0.00982582	0.172884	0.111252	0.0339233	0.0588073	-0.217457
40	-0.0361267	0.0702031	0.114496	0.0324113	-0.0561119	0.10168	0.0310602	-0.0640224	-0.069218	-0.0518486
9	-0.0251799	0.055134	-0.108595	-0.100161	0.0613984	-0.121583	0.032918	0.0196834	0.053592	-0.0205879
15	-0.0403131	0.0203354	-0.00681049	-0.035884	-0.000932516	-0.00281005	-0.0326588	-0.0348866	0.00221592	-0.00981828
181	-0.0328385	-0.104641	-0.00539398	-0.0115121	0.036259	-0.038488	-0.0136184	0.00923126	0.033702	0.0239521
16	-0.0369386	0.0431688	0.0149815	0.0138767	-0.0227515	0.021529	0.0370449	0.0838197	-0.0212036	0.00222542
170	-0.0305129	-0.0818336	0.0123312	0.0133954	0.0356959	-0.0235165	-0.00506062	0.051534	0.00666568	-0.0377095
95	-0.0524371	0.0602527	-0.0453425	-0.0815823	0.0909681	0.022036	-0.00738115	-0.00520534	0.0720242	0.0299899
131	-0.0468863	0.0313462	0.0327511	0.00168043	-0.0187452	0.0670343	-0.00208245	-0.039905	-0.0176577	0.0204752
21	-0.00649931	0.0362906	-0.0223762	-0.0674107	-0.0219055	0.00151193	0.0451772	0.0370962	-0.0349101	0.013215
44	-0.0203629	0.00362387	0.0120523	0.0161445	-0.133572	0.0768027	0.0787819	0.037451	-0.0516732	-0.0547754
147	-0.0356506	0.0420779	-0.00687572	-0.100191	-0.019406	0.0325609	-0.0110854	-0.0538685	-0.0035188	0.082101
114	-0.0445228	-0.0331952	-0.0172014	0.0530055	-0.0197868	-0.00564208	-0.0191212	-0.0393641	0.0288434	0.00601412
109	-0.0212572	0.0716728	-0.100573	-0.0785806	0.0126552	-0.160941	0.0133126	0.0481848	-0.127145	-0.0199578
70	-0.0361225	-0.0545532	-0.0277497	0.059556	-0.0174827	-0.00237959	0.0244787	0.0417401	-0.00323354	-0.0479857
163	-0.135663	0.053237	-0.0236128	0.0613638	0.111745	-0.0640948	-0.0868428	-0.0524713	0.0811576	-0.0369959
60	-0.054652	-0.0361178	-0.0560873	0.0858871	0.00391002	0.036657	-0.0320492	-0.0489546	0.0191251	-0.0125388
76	0.0130081	0.0250923	0.0260481	0.0252083	-0.0554931	0.13144	0.0579967	0.00122563	-0.0316167	-0.102889
45	0.0127287	-0.0400221	0.0254329	-0.0829401	-0.0429099	0.08423	0.0668936	0.0300113	-0.0577578	0.00925856
75	-0.0848759	-0.00982434	0.098788	-0.0118731	0.0678235	-0.0287611	-0.0341843	-0.0443692	0.0573104	0.0572935
88	-0.0468991	-0.0145861	0.0904818	0.0168596	0.0178461	-0.030987	0.0123152	-0.00687416	0.026566	0.0289159
125	-0.0396127	-0.0125008	-0.00258716	-0.0393375	0.0650115	0.0178453	0.00720457	0.0825065	-0.0229227	0.0575811
81	-0.102371	0.129361	-0.0663087	0.0960187	-0.116829	-0.107316	0.0980534	0.124099	-0.10429	0.0610332
57	-0.0322326	-0.104915	0.00966554	0.0281488	0.00286739	-0.0239211	0.0120858	0.0512513	0.0116674	0.0443397
154	-0.051153	0.00209559	0.0949757	0.0121686	-0.0427795	0.053679	0.0436613	-0.0377312	-0.037125	0.0322742
148	-0.0473191	-0.0612472	0.0968049	0.00796251	0.0510788	0.0476701	0.0644736	0.0523515	0.0835156	-0.0830098
96	-0.07579	-0.0425306	0.0124414	-0.0613412	0.104516	-0.100121	-0.0932808	0.0439835	0.026171	0.065901
155	-0.0379791	0.0502085	-0.0385582	0.0166865	-0.00481231	-0.0947794	0.0392916	0.0569484	-0.0248255	0.0598648
102	-0.109115	-0.132124	-0.0499887	0.153849	-0.171484	0.050347	-0.0855419	-0.349537	-0.0505868	-0.0684318
105	-0.0415358	0.00207335	0.0430147	0.0308131	-0.0124512	0.059936	-0.000418649	-0.0494948	0.0288649	-0.0673538
89	-0.0975359	-0.0814017	0.0743861	0.0124805	0.102121	-0.0956996	-0.0173305	0.117239	-0.00184484	0.0655719
135	-0.0598805	0.047736	-0.0303267	-0.0121381	0.00993315	0.0175304	-0.033391	-0.0305842	0.031017	-0.0140214
123	-0.0244492	-0.0504154	-0.0823205	0.0460717	-0.0403061	0.0336207	-0.0159769	-0.0137784	-0.00199177	-0.0135169
26	-0.0412352	0.0205592	-0.0498341	0.00329807	0.0550042	0.0357326	-0.0134853	-0.0157059	-0.00500142	0.0323018
190	-0.0101267	-0.0300105	0.0804365	-0.0711679	-0.00630209	0.0782359	0.0503911	0.027765	-0.0324695	-0.018423
168	-0.246429	0.20076	-0.151854	0.280818	-0.0643694	0.197953	0.150129	0.155477	0.0617243	-0.0375411
116	-0.0482329	0.0905178	0.000284879	-0.0295948	0.0175786	-0.0315237	-0.0184181	-0.0219851	-0.0440276	0.0127925
52	0.0329796	0.00184239	-0.236054	-0.278323	0.129148	-0.136726	-0.0618642	-0.0281781	-0.0800599	-0.250271
172	-0.0985496	0.0368619	-0.129992	-0.05431	0.227962	-0.0695073	-0.130362	0.129335	0.0473667	-0.0290718
48	-0.0760005	0.11867	-0.000162371	-0.0143078	0.104343	0.0409581	-0.0427179	0.0140356	-0.0189081	-0.0282712
84	-0.0705948	-0.0152803	0.0281781	0.00108939	0.00814482	-0.0163542	-0.0351737	-0.0373055	0.00451932	0.0268672
58	-0.0616182	0.0755701	-0.0612067	-0.0344713	0.0459435	-0.0518912	0.0857599	0.124681	-0.132119	-0.000905484
31	-0.0256693	0.012687	0.00756468	-0.0303324	0.0706944	0.0976523	0.181825	-0.0476872	-0.0616086	0.0241535
176	-0.0265052	0.104695	-0.243999	-0.176845	0.0769654	-0.232926	-0.094627	0.0530562	-0.175962	-0.0594606
4	-0.0464684	0.0712681	-0.0342889	-0.0561523	0.0527173	-0.11288	-0.0198249	-0.0189556	-0.0178109	-0.00686669
142	-0.0412115	0.0444787	0.0333085	0.0455745	-0.00229409	-0.023962	-0.000569365	0.0226529	0.0170689	0.0395634
189	-0.0427217	0.0577095	-0.00474351	0.0483349	-0.0593615	-0.00840851	0.018035	0.000855086	-0.021735	0.0199868
17	-0.0223775	0.0343033	-0.00228431	-0.01685	-0.0191349	-0.00331106	0.029017	0.045102	-0.0173531	0.0361802
140	-0.0389259	-0.0419811	-0.00411408	0.0338842	-0.0489132	0.0257622	-0.018643	-0.0218979	-0.0217441	-0.0518742
32	-0.0516838	-0.0410388	-0.0560614	0.0602007	0.00474393	0.0408475	-0.00651847	-0.0115786	0.0420489	-0.00385783
78	-0.0962264	0.10116	-0.0861363	0.155163	-0.027368	0.0658299	0.0443153	0.0611944	0.00204103	-0.00689836
30	-0.0637343	-0.22476	0.0350037	0.0308544	-0.0140248	-0.140102	-0.0124159	0.212072	-0.0483988	0.141523
180	-0.0114865	0.0484899	-0.0783724	-0.0546765	0.00947237	-0.0740635	0.0177591	0.00770049	0.0106274	-0.0191412
8	-0.0398914	0.0401647	0.0472945	0.0492535	-0.00873527	-0.0104942	-0.00563412	-0.0171196	0.00764455	-0.0159748
107	-0.0636805	-0.052401	0.0682768	-0.0309349	0.0905678	-0.0635755	-0.0346003	0.0230821	0.0546576	0.0129229
20	-0.0152404	-0.080595	-0.106825	-0.00990296	-0.010229	0.0786108	0.0525036	0.0736585	-0.0319628	0.0361214
120	-0.0452915	0.0511614	0.0484707	0.0411508	-0.0180436	0.0126649	-0.0252313	-0.0672455	0.0189394	0.0272199
35	-0.0505553	0.063613	-0.0362474	0.0193969	-0.0207135	-0.0654445	0.148992	0.136506	-0.0788899	0.101266
34	-0.0080362	0.0170136	-0.0323032	0.00229923	-0.0075346	-0.0289193	0.0382512	0.0350983	-0.00449964	0.0123353
162	-0.0168035	0.00155258	-0.0486038	0.047984	-0.0591478	0.0157236	0.0205168	-0.0319633	-0.0109386	-0.000289293
46	-0.0361437	0.0506316	0.00504394	0.0163239	-0.000971817	0.0179185	0.00325179	-0.0188513	0.0309477	0.00185417
24	-0.0260447	0.0571103	0.0299844	-7.4895e-05	0.00599516	-0.000662662	0.0295144	0.0227232	0.0312214	-0.00302804
110	3.19758e-05	-0.0156778	0.0535521	-0.0123982	-0.00304292	0.0354389	0.0303294	0.00524856	-0.00142626	-0.0323208
93	-0.0413427	0.15375	-0.0438966	-0.0180517	0.0147852	-0.157834	0.0620264	-0.00116007	-0.0895992	0.0397584
71	-0.0488899	-0.0236832	0.0260135	0.0221531	0.0488307	-0.00332894	-0.0115452	-0.0022278	0.0589198	-0.0501418
14	-0.0371913	-0.00811407	-0.0146709	0.0454101	0.00805628	-0.00823786	-0.0160244	-0.0267879	0.0261122	0.00962799
128	-0.0479321	-0.0234727	-0.00923046	-0.0157677	0.0299535	-0.00610682	-0.0500328	-0.0284262	0.0253027	-0.00211037
50	-0.0483118	-0.0281246	0.0267222	0.0240417	0.0175164	-0.0438822	-0.00944303	0.0191169	0.0117753	0.0318656
118	-0.0302752	-0.0381498	0.00970002	0.0113102	0.00250117	-0.0430698	-0.00485521	0.0325594	-0.00750054	0.0185385
132	-0.0560177	0.030532	0.0387698	-0.0035815	0.0642953	-0.00434306	0.0253348	0.060941	0.02648	0.0463419
98	-0.00624883	0.0240273	0.0234396	0.0279633	0.012288	0.10373	0.0916296	0.0169202	-0.00683706	0.00169282
106	-0.0148225	0.00412643	-0.00302727	-0.0845094	0.0239291	0.0250284	0.00476892	-0.0251692	0.0294879	0.00799874
22	-0.144608	-0.362813	0.0235308	0.0592927	-0.165242	-0.000321865	-0.171697	-0.148003	-0.561323	-0.0472358
152	-0.0323636	0.0180114	0.0386779	0.0334667	-0.00859402	-0.0370751	0.00531142	0.00601445	-0.0159316	0.0234102
158	-0.0268469	-0.0275745	-0.00749847	0.0228366	-0.00664243	-0.00527195	0.0154188	0.0364086	-0.00429517	-0.00238504
183	-0.0881626	-0.0822309	0.0644504	0.0199151	0.0426614	-0.0938112	-0.0226282	0.0710326	0.00547879	0.087489
47	-0.105708	-0.0613859	-0.0988888	0.0739618	-0.0507301	-0.0270499	-0.0762017	-0.176305	0.0572089	-0.0216191
39	-0.0215491	-0.221495	-0.00628272	-0.0860713	-0.220554	0.0247068	0.0445377	0.131184	-0.080826	0.21458
27	-0.0151044	-0.0130356	0.0165247	-0.00412572	0.00637449	-0.0026765	-0.0164326	-0.00955902	-0.00324	-0.0286893
90	-0.265978	-0.33424	0.220341	0.0284021	0.0456958	-0.207504	0.257147	0.0816282	0.0055648	-0.0371434
179	0.00117011	0.030884	-0.131033	-0.304591	0.0713533	-0.0102236	0.0153504	-0.0391135	-0.0164898	-0.157067
3	-0.124371	0.0391342	0.0517679	0.0823244	0.0504722	-0.0387363	-0.0516118	-0.0110062	0.0405985	0.0315052
115	-0.0546707	0.0916953	0.0181551	-0.0121416	-0.137345	0.0529244	-0.0631226	-0.0997525	-0.0711361	0.109648
87	-0.0905409	0.0605356	0.0382478	-0.0653139	0.0645401	0.0192066	-0.00238555	-0.0325385	0.0336488	0.0367122
150	-0.0465755	0.0465648	0.0223944	0.0262141	-0.0348773	0.0535808	-0.0145792	-0.0417203	-0.01067	-0.00251692
139	-0.162939	0.120037	0.0700746	-0.108198	0.0379266	-0.00424666	-0.0957923	-0.0904722	0.0308968	0.0934282
62	-0.0302668	0.00404292	0.0140215	-0.0307499	0.0155193	-0.0103559	-0.0152309	-0.0124301	0.0430077	0.0149745
49	-0.053914	0.0635232	-0.0510905	0.136584	-0.0430677	-0.0745199	0.00337561	-0.0582671	-0.0559754	0.067066
56	-0.0655218	-0.0174059	0.0917769	-0.0750678	0.118797	0.0211114	0.0271887	0.150469	0.0225203	-0.0587759
13	0.00153206	-0.0522925	-0.164843	-0.0244074	-0.036639	0.129179	0.0725587	0.0693285	-0.051364	0.112183
91	-0.0574511	0.0572736	-0.0165736	0.0240368	-0.00225992	-0.0557444	0.000668774	0.0393722	-0.0206294	0.0377472
23	-0.0431357	0.0179187	0.0751319	-0.0250644	0.0424081	-0.00458829	-0.00797606	0.0116943	0.0148371	-1.39214e-05
19	-0.0327639	-0.0464067	0.0152585	0.00477091	0.0112184	-0.0311908	-0.0066366	-0.0120727	0.00167148	0.000999495
18	-0.0307381	-0.0571804	0.0379431	0.00149943	0.0327389	-0.0584593	-0.00212567	0.0496345	0.0157868	0.0316213
166	-0.0276058	0.0755659	-0.0249391	0.0396809	-0.0145264	0.0362677	0.0174944	-0.0263707	0.0190379	-0.0693444
164	-0.19211	0.174684	-0.182292	0.201717	-0.183246	0.0676879	0.0934917	0.268495	-0.134791	0.009964
65	-0.0376285	-0.00342079	0.0243668	0.0210707	0.0303502	-0.00349893	-0.0152615	0.0117721	0.0208568	-0.0167761
119	-0.0296551	-0.0248357	0.0135371	-0.0520404	0.0300416	-0.00100073	-0.0320756	-0.00438175	0.0141057	-0.025185
36	-0.0642534	0.00371526	0.0377316	0.00221657	0.073029	-0.0719987	-0.0439219	-0.0102037	0.0659343	-0.00729317
165	-0.031727	0.0527604	0.0216157	0.0173733	-0.017462	0.00274656	0.0127574	0.00613647	-0.0369259	0.0380833
178	-0.0546031	-0.0113215	0.110093	-0.0451327	0.048589	0.03886	0.0286399	0.0535534	0.0481754	-0.0398399
97	-0.07816	-0.200362	-0.00421247	-0.147965	-0.0681297	0.183273	-0.00618609	0.071653	-0.0476485	0.0451289
101	-0.0560358	-0.0503083	-0.0340123	0.0918026	-0.0441147	0.03581	-0.0346172	-0.0264829	0.0363355	-0.0412895
104	-0.0453913	-0.0203703	-0.001319	0.0394124	0.00990224	-0.0356469	-0.0258421	0.0171633	-0.0031057	0.0313488
134	-0.0171556	0.00241412	0.0412468	-0.0842791	0.0482375	0.027191	0.0221689	0.0452905	0.0177366	-0.0337755
143	-0.149937	0.0178473	-0.0607163	0.120026	0.0228844	0.0563024	-0.109956	-0.196955	0.127085	-0.130523
136	-0.0572321	0.0511707	0.00160109	0.0626642	-0.0295262	-0.00486604	0.0118759	0.0400682	-0.0563312	0.0200841
108	-0.0465785	-0.0207795	0.129409	-0.0327702	0.028052	0.0326416	0.0257524	-0.00801268	0.0643403	-0.0388563
145	-0.0335312	-0.0350787	-0.0633902	0.0386706	0.0197725	0.0315792	-0.0104938	0.0116236	0.00352817	0.0193803
177	-0.0417897	0.00569218	0.075713	-0.0215903	-0.0110778	0.0252179	-0.0355016	-0.00799448	-0.0706803	-0.0200857
82	-0.0196532	0.0298206	-0.0121482	0.0461228	-0.0627534	0.0115323	0.0219197	0.0335807	-0.0325823	0.000473377
144	-0.0370796	-0.0647262	0.0123694	0.0172306	0.0209232	-0.042734	-0.0210867	-0.0067341	0.021193	0.0340484
33	-0.0615562	0.0722621	0.0473354	-0.0217243	0.0436991	0.0327856	0.0419673	0.0913344	0.0354645	0.0446863
156	-0.0352285	0.043284	0.00144067	-0.00360881	-0.0356178	-0.00407199	0.0398666	0.0766629	-0.0416528	0.0386839
130	-0.0574448	0.0122476	-0.000618249	0.0276506	0.000126219	-0.0217128	-0.0116603	-0.0333932	0.00192234	0.0176499
100	-0.11356	0.0917801	0.0545839	0.0677691	0.0637731	-0.0047182	-0.0602475	-0.0599258	0.0218313	-0.0989045
12	-0.0191907	0.0301732	-0.0165506	-0.0399833	-0.0243766	0.0870393	0.0307042	-0.0575039	0.00452906	-0.0101183
73	-0.0724283	-0.0708031	0.0386684	0.0740502	0.000920436	0.110284	0.0628448	-0.0365631	0.036071	-0.212594
186	-0.0208444	0.000544928	0.0675118	-0.0380377	0.0174575	0.0323069	0.0164839	-0.00994284	0.00488977	0.00452552
10	-0.105817	0.0976138	0.055875	0.0814975	0.026706	-0.0700485	-0.0937287	-0.0378643	-0.0580127	0.166533
103	-0.0415971	-0.0523606	0.0466644	-0.00571232	0.0428727	-0.0134439	-0.00680284	0.0166405	0.0333503	-0.0206025
94	-0.0211342	0.0418309	-0.0313408	-0.00957598	-0.0526533	0.0756584	0.0384199	-0.0525566	-0.0152098	-0.0602256
85	-0.027366	-0.0759	0.0119288	0.0226452	7.25251e-05	-0.0316346	-0.011763	0.0587981	-0.0105722	0.00914416
182	-0.0513501	-0.0586367	0.0781293	0.00731252	0.0519379	-0.0717325	0.00906174	0.0433985	0.0418905	0.0772867
11	-0.0636189	-0.00489447	-0.0159505	0.0720156	0.00652864	-0.0356745	-0.0272237	-0.0426882	0.0461504	-0.00877772
7	-0.0511363	-0.0212683	0.032288	0.02381	0.0103353	-0.00987945	-0.0223927	-0.00465565	-0.00089306	0.00587157
187	-0.0124136	0.0130529	0.0031569	0.0214083	-0.0190778	-0.00170337	0.00373787	-0.00244486	-0.0100698	-0.000465762
169	-0.0294572	-0.0153555	0.0293911	-0.0422413	0.0565958	0.022602	0.0267758	0.0506628	0.0442082	-0.0498476
160	-0.0295149	-0.0794037	-0.0864512	0.0694961	-0.0572916	0.0686192	0.0129975	0.0163266	-0.00466714	-0.101586
188	-0.0095169	0.0125922	0.0785262	-0.0469302	0.0111938	0.058794	0.0237357	0.018177	-0.0312137	-0.0122632
174	-0.0126532	-0.010488	-0.0246895	-0.00753621	-0.027534	0.13692	0.019708	-0.0715233	0.00520084	-0.092824
72	-0.0879641	-0.0710511	-0.0451029	0.0551477	-0.0182949	-0.0463163	-0.0937279	-0.0756664	0.0144936	0.0501153
42	-0.0189563	0.0204815	-0.00394463	0.0130065	-0.0171235	-0.0219506	-0.0133379	-0.00398763	-0.0313265	0.0613241
63	-0.0276396	0.0294002	0.0349605	-0.0450722	0.0344375	-0.00794403	0.0116217	0.00557677	0.0338884	0.00894838
59	-0.168852	0.0429472	-0.0462597	0.151283	0.100288	-0.061163	-0.105727	-0.128053	0.115064	-0.0244339
111	-0.0402866	0.0772786	0.000964415	-0.076175	0.0529614	-0.0220142	0.0580318	0.0013157	0.0437902	0.0645545
6	-0.101352	-0.0308765	0.00296451	0.0210183	0.0581689	-0.0474373	-0.0963214	-0.0471312	0.0318905	0.046382
159	-0.10463	0.108549	0.0328709	0.0292334	0.0253575	0.0141808	-0.0496829	-0.0721956	0.00537113	0.0277011
121	-0.0563698	-0.0183739	-0.0365768	-0.212056	0.0254268	-0.0151239	0.00926429	0.010993	0.0207774	0.136878
133	-0.0373224	-0.142033	0.0288055	0.00819105	0.0556291	-0.06353	0.0178563	0.131985	0.0381075	0.0353853
74	-0.101394	0.0995303	0.0549312	0.120604	-0.0202	-0.0518857	-0.00290785	-0.0295536	-0.0529311	0.0398219
175	-0.0223571	0.0489438	-0.0664675	-0.0155294	-0.0281788	-0.0662166	-0.000921744	0.0163112	-0.0494347	-0.00707621
126	-0.0496015	0.0479584	0.0483952	0.0512169	0.000649081	-0.0186586	0.0285215	0.0488299	0.0248969	0.0656362
129	-0.00782977	0.0134247	0.0306532	-0.00252651	0.000628087	0.00351022	-0.00781473	-0.00275479	-0.0055941	0.0113506
2	-0.0193093	0.0126255	0.019015	-0.048394	0.00620501	0.0447707	0.0180884	-0.0151963	0.027192	0.0150449
113	-0.0490227	0.0143579	-0.0217073	0.0760061	-0.0286642	0.000871689	-0.0369412	-0.0530852	0.0237627	-0.00363831
69	-0.0393419	-0.0550694	0.086545	0.0966898	-0.0940325	0.152947	0.113512	-0.105432	-0.0171638	-0.0911487
149	-0.053901	-0.0363342	0.0127113	-0.0171749	0.0543242	-0.0561915	0.00289224	0.0460505	0.0121055	0.0666107
5	-0.0535029	0.0124474	0.114541	-0.0762004	-0.0405178	0.0619256	0.046998	0.000752935	-0.00344452	0.0433904
67	-0.0753964	-0.0991149	0.0767063	-0.0101912	0.0906083	-0.0784763	-0.0170556	0.0797087	0.0585873	0.0155382
191	-0.000715186	0.0336716	-0.0641606	-0.0349464	0.0226824	-0.0654671	0.0149383	0.0202569	-0.0470285	-0.0379865
43	-0.0276879	0.0339459	-0.0166459	0.0507973	-0.062606	-0.0263402	0.0680095	0.0727098	-0.0598519	0.0497047

## Sheet: Gene loadings
id	PEER_1	PEER_2	PEER_3	PEER_4	PEER_5	PEER_6	PEER_7	PEER_8	PEER_9	PEER_10
A1BG_glutamatergic	-209.225	-2267.88	275.467	-690.514	-45.0995	-108.024	-146.657	96.4126	66.576	73.0271
A1BG-AS1_glutamatergic	227.05	-2562.85	457.046	-205.011	-243.775	-662.356	-109.658	-60.7343	-284.596	207.475
A2M_glutamatergic	355.741	-6886.98	195.144	-2421.38	60.2505	155.853	-33.5148	-6.75896	410.139	75.0036
A2M-AS1_glutamatergic	-74.084	1569.51	-612.857	-1227.78	-299.123	-491.104	38.2867	-193.428	-517.563	-96.0714
A2ML1_glutamatergic	292.357	-4228.82	494.982	-816.087	365.895	-165.577	-111.934	246.414	303.845	118.282
A2ML1-AS1_glutamatergic	-266.074	-6204.19	1119.8	-115.089	114.072	-259.52	-126.119	-467.139	-522.241	-8.15233
A2ML1-AS2_glutamatergic	129.762	93.3717	64.4027	-39.0344	-26.3562	-32.9437	-52.0108	-46.5234	-3.08737	8.40072
A3GALT2_glutamatergic	-748.149	-2616.37	410.698	-508.647	56.0913	-384.047	47.6746	-402.213	-508.667	-124.346
AAAS_glutamatergic	372.415	-706.721	-294.347	-744.531	-460.236	-620.793	20.0461	858.629	10.6606	170.963
AACS_glutamatergic	1519.23	-1249.57	1484.12	-675.791	-159.747	385.152	31.3606	-105.857	-192.813	-28.9436
AADACL2-AS1_glutamatergic	-1588.85	-908.032	409.615	446.402	-74.6342	-8.35508	23.8544	32.9343	-55.6544	-5.7904
AADAT_glutamatergic	147.453	-42.8481	45.1869	-230.855	-229.094	-166.292	-47.72	-403.957	49.5261	-11.9131
AAED1_glutamatergic	422.845	-1347.98	343.061	640.876	-161.229	431.526	242.999	93.889	-15.4681	-11.3132
AAGAB_glutamatergic	992.112	-882.945	1314.11	1224.28	79.78	788.08	13.3005	-225.734	54.0565	-169.608
AAK1_glutamatergic	643.509	-2655.68	-1415.19	-1750.27	44.0769	10.618	36.8842	262.844	53.7882	89.302
AAMDC_glutamatergic	-445.66	-2979.35	983.835	-2833.96	-51.1148	108.968	11.3223	-27.8951	-83.6904	215.938
AAMP_glutamatergic	585.933	-3117.92	-1807.35	154.555	-28.1297	662.356	100.076	161.355	97.6849	-67.662
AAR2_glutamatergic	780.937	-265.697	577.351	-172.851	-389.521	-511.263	77.7111	-269.546	-230.699	-10.38
AARS_glutamatergic	771.365	211.03	-2552.92	-865.925	-236.728	352.712	161.019	403.357	-315.646	-294.848
AARS2_glutamatergic	597.429	-2185.62	1068.21	389.056	-106.354	-301.193	125.764	97.9075	265.771	30.5089
AARSD1_glutamatergic	837.275	-2626.79	944.94	210.667	128.322	-342.669	58.8343	191.267	79.4356	-31.0994
AASDH_glutamatergic	-308.335	-2032.84	264.356	-1873.62	-36.624	-195.358	-38.3811	98.6761	-429.079	7.12936
AASDHPPT_glutamatergic	641.843	1396.74	-6218.16	530.485	-230.33	725.402	-6.82153	-321.823	214.135	-165.187
AASS_glutamatergic	-208.143	738.433	194.854	-1735.39	-74.068	-98.9754	-52.7468	-432.05	-208.901	24.7688
AATF_glutamatergic	-245.919	1350.1	876.22	-47.1596	115.924	153.353	-15.5898	-46.8099	297.87	127.945
AATK_glutamatergic	616.795	1873.04	1073.22	423.562	-306.372	211.983	137.573	150.486	-131.316	-34.7324
AATK-AS1_glutamatergic	260.986	-1315.3	1373.29	372.909	55.0459	-792.434	54.4015	-124.145	-527.831	37.4441
AB015752.1_glutamatergic	217.032	1325.57	93.2584	-1213.89	-90.8481	-91.474	144.739	-277.781	-240.741	115.777
ABAT_glutamatergic	1075.16	-4026.76	1613.52	-168.246	-169.918	460.46	101.587	-189.086	-243.936	-152.71
ABCA1_glutamatergic	-936.875	-174.778	271.48	-1252.38	179.295	166.003	10.8051	-246.978	360.537	17.2206
ABCA10_glutamatergic	352.162	2741.51	3523.79	571.467	-93.6848	853.025	51.9454	-110.557	-27.593	-85.1172
ABCA12_glutamatergic	-476.718	-2305.06	884.515	-98.7964	-84.4165	193.619	9.05211	-40.3651	-479.165	16.0992
ABCA2_glutamatergic	57.9888	1278.59	47.2193	529.185	-378.869	-15.8407	101.063	319.224	-204.404	-10.7973
ABCA3_glutamatergic	1174.68	-1257.9	2009.68	-848.418	-281.981	-269.86	150.502	229.482	-305.749	79.2544
ABCA4_glutamatergic	-487.499	-1173.02	684.224	480.414	13.9615	97.24	39.5403	150.695	0.745307	15.3095
ABCA5_glutamatergic	1095.32	2696.37	2398.4	-457.124	-189.447	1382.24	60.7003	-97.9769	-97.1672	-115.389
ABCA6_glutamatergic	-136.195	2291.8	1918.45	670.193	41.8138	330.39	-16.3607	-231.046	41.3439	-57.4238
ABCA7_glutamatergic	322.299	2221.28	935.706	-530.397	-222.465	1.43156	131.109	573.064	153.576	224.655
ABCA9_glutamatergic	-337.182	1931.26	1931.94	694.598	33.6277	386.882	83.1663	76.0293	-25.0825	-71.5125
ABCA9-AS1_glutamatergic	-30.9204	-9517.36	1267.12	-342.383	172.936	-193.356	35.5004	481.181	109.434	40.338
ABCB1_glutamatergic	-481.51	-10222.1	-1078.72	-907.657	115.246	-101.518	11.85	227.596	-60.7723	19.8582
ABCB10_glutamatergic	581.325	-1683.14	2152.31	519.724	-215.755	10.2837	-50.8926	-474.189	-72.3124	-7.56059
ABCB7_glutamatergic	-680.912	943.599	383.443	-1291.25	31.7207	484.391	-22.3288	-92.0595	470.289	87.2153
ABCB8_glutamatergic	134.829	-4470.63	514.131	87.2729	-176.633	-620.598	29.6598	583.185	234.32	176.426
ABCB9_glutamatergic	252.246	-2333.14	3206.81	530.385	-20.6069	-539.802	74.9461	251.659	-421.205	23.1411
ABCC1_glutamatergic	84.1682	-446.423	2537.49	191.968	11.5477	-52.4544	106.977	-37.2181	-166.08	111.249
ABCC10_glutamatergic	622.854	594.233	674.62	47.0149	-189.866	-686.296	52.7722	346.813	150.741	238.01
ABCC11_glutamatergic	11.5941	-2649.97	603.182	-220.978	138.806	-519.625	-11.8948	99.9269	-70.0752	-8.14672
ABCC12_glutamatergic	377.83	-2610.59	75.9971	1844.61	118.584	-927.015	-137.256	311.436	72.6765	188.149
ABCC3_glutamatergic	-255.921	-1528.79	1165.3	-351.585	-133.809	157.651	-55.8977	27.462	-555.801	113.694
ABCC4_glutamatergic	-528.158	15.4271	1816.2	823.073	-53.081	293.257	-27.6437	-375.791	-61.8607	4.45949
ABCC5_glutamatergic	1768.86	-1394.72	1986.07	-773.102	38.328	-403.573	26.4241	165.29	-157.518	61.6973
ABCC5-AS1_glutamatergic	80.8765	-2699.36	842.12	-154.336	39.4067	-508.125	-73.4487	165.195	23.0404	-0.0948901
ABCC6_glutamatergic	14.3452	-1770.86	-24.2603	-1617.46	-0.281029	152.637	-25.5079	3.49134	68.2566	115.312
ABCC8_glutamatergic	114.143	-2748.23	1228.72	272.579	-7.74038	-756.768	49.8719	476.413	-217.142	25.4174
ABCC9_glutamatergic	-687.963	973.879	917.249	-61.8149	-54.8215	90.3778	0.77343	-25.8736	-127.263	-16.878
ABCD2_glutamatergic	-646.628	2123.48	-1805.16	-320.36	97.9992	-347.473	-67.085	172.304	16.4015	109.254
ABCD3_glutamatergic	111.91	1478.27	-218.969	959.781	-12.7951	199.957	-2.7345	-262.805	344.866	21.3846
ABCD4_glutamatergic	390.117	-357.219	-1359.64	-4915.49	82.4023	-490.507	7.68461	231.631	108.571	1.28625
ABCE1_glutamatergic	350.199	1099.41	-1637.19	-1714.26	0.998893	-327.06	-84.3097	-438.743	157.375	-190.204
ABCF1_glutamatergic	491.403	-4439.55	-1279.25	881.854	25.143	591.886	59.7503	-317.82	96.7549	-190.091
ABCF2_glutamatergic	804.802	256.953	-1944.57	-37.4248	-173.776	483.57	62.6824	356.546	261.617	-183.694
ABCF3_glutamatergic	645.471	-522.211	-773.93	546.262	-640.304	381.542	109.803	725.048	77.8709	-59.5143
ABCG1_glutamatergic	-575.877	-2301.44	1396.08	-813.019	-29.0601	141.47	97.3793	46.272	-85.0115	126.095
ABCG2_glutamatergic	-807.035	-2209.83	-179.475	-672.268	160.917	813.999	44.1962	302.209	21.1296	74.4701
ABCG4_glutamatergic	848.584	-12.7272	406.156	-59.4001	-369.141	382.282	-18.8287	31.5065	309.132	49.9199
ABCG5_glutamatergic	421.761	-2291.12	1136.02	-573.174	-260.022	-44.2344	-24.2618	-120.096	-221.974	140.547
ABCG8_glutamatergic	560.613	-735.148	1244.28	-784.84	-132.111	402.592	-34.8592	-400.252	-808.884	-54.0318
ABHD10_glutamatergic	274.828	505.117	-1391.6	-214.833	-478.041	327.768	51.1834	62.0572	36.0013	-26.136
ABHD11_glutamatergic	594.075	-468.782	1048.82	571.51	-198.205	335.322	101.703	625.17	-112.209	-47.2492
ABHD11-AS1_glutamatergic	176.137	-54.9543	-82.9813	5.83683	108.49	3.09314	11.2893	29.8018	-38.1238	-19.4019
ABHD12_glutamatergic	897.228	79.6426	494.436	100.687	-276.862	461.244	175.026	137.07	70.2363	74.0163
ABHD12B_glutamatergic	-589.323	-2077.43	1339.55	140.718	66.1653	400.297	114.709	220.247	102.816	-0.269619
ABHD13_glutamatergic	432.333	2147.31	-4683.94	-3641.76	85.3898	-842.968	-53.458	-44.6419	-111.56	-217.065
ABHD14A_glutamatergic	-195.382	-7311.99	-5080.37	-98.8892	41.916	544.34	-10.55	26.8391	129.813	-59.7849
ABHD14A-ACY1_glutamatergic	-283.206	-152.435	-70.7613	-751.115	-121.056	-292.558	70.7061	-212.736	-6.71311	96.7646
ABHD14B_glutamatergic	196.572	-1680.93	808.06	-509.42	-663.044	344.952	-65.8361	259.659	-235.116	107.475
ABHD15-AS1_glutamatergic	-257.552	-10041	972.12	-484.016	149.479	527.804	77.67	448.564	225.698	-27.3655
ABHD17A_glutamatergic	616.862	1220.79	-1262.77	548.493	-296.763	401.411	105.012	344.767	57.4392	-68.3468
ABHD17B_glutamatergic	330.212	1437.85	259.42	376.462	-50.1942	-38.6223	23.4284	-73.3159	-70.9999	121.3
ABHD17C_glutamatergic	101.172	-656.544	1243.7	767.931	-81.6837	-520.609	28.6632	-356.466	230.92	105.616
ABHD18_glutamatergic	1100.95	-1730.76	3811.79	1052.07	-437.21	1070.95	105.646	-23.7087	-532.083	-12.0454
ABHD2_glutamatergic	252.12	1825.49	1134.51	-1141.31	-146.647	711.542	84.4553	-19.7538	-110.408	-54.9868
ABHD3_glutamatergic	-343.306	1418.54	-2578.44	-3372.55	228.365	-572.45	10.399	128.383	-50.5951	21.6445
ABHD4_glutamatergic	-180.49	570.233	474.689	-1120.95	-524.001	633.452	15.0471	-2.48112	-98.7028	62.874
ABHD5_glutamatergic	606.364	1004.3	1158.5	278.706	-111.674	63.4518	67.2759	-142.517	19.2078	-31.0868
ABHD6_glutamatergic	27.8452	-1936.91	1591.9	-377.6	-183.337	674.412	66.6338	-359.017	-14.4232	-91.8568
ABHD8_glutamatergic	129.394	-955.511	-1632.03	-1007.87	-247.248	-248.489	128.709	197.607	-472.438	-139.344
ABI1_glutamatergic	227.558	1986.91	-570.501	-541.33	16.8092	673.34	37.7686	-82.6315	93.9755	-75.581
ABI2_glutamatergic	412.523	452.493	-1469.89	1383.21	-2.25471	-321.789	21.0476	-245.05	94.0488	-84.539
ABI3BP_glutamatergic	-866.598	-574.751	-24.2152	-2670.72	-128.004	535.397	22.3135	32.6594	-82.5738	51.9784
ABL1_glutamatergic	-144.113	-264.167	2041.36	289.715	-98.089	-925.363	-19.4896	-447.067	52.2066	183.922
ABL2_glutamatergic	1267.03	2075.6	2020.52	332.07	-229.672	-109.58	-8.24118	-528.143	-264.995	67.7106
ABLIM1_glutamatergic	-1385.76	-185.784	1836.91	-121.625	20.1064	273.688	40.6349	-2.44766	27.0211	-0.509545
ABLIM2_glutamatergic	-408.903	-3744.26	3205.51	852.928	63.9492	-468.882	-26.3121	-55.9001	-75.7763	39.8275
ABLIM3_glutamatergic	-273.436	274.436	2689.36	-475.506	-122.518	401.133	78.1674	-286.043	-179.589	-74.2576
ABO_glutamatergic	-4.3061	-655.361	367.285	161.437	-118.143	127.094	-50.8746	-319.728	-166.244	-16.7549
ABR_glutamatergic	537.774	-1536.77	569.859	-87.6116	49.5901	-704.824	26.9101	-55.9545	-129.384	-23.1901
ABRACL_glutamatergic	554.742	-3068.93	-1293.08	1568.54	-84.2953	131.798	-37.1163	-216.495	89.636	64.7192
ABT1_glutamatergic	769.035	-1502.44	-985.68	480.341	-240.23	240.383	121.031	138.383	160.304	-58.9347
ABTB1_glutamatergic	-53.2398	-1479.98	-1508.87	12.6061	-282.256	-8.49412	135.514	621.041	25.5237	37.9568
ABTB2_glutamatergic	-811.604	-2661.79	261.044	-582.969	273.978	92.6023	117.431	125.332	149.024	30.9119
AC000123.3_glutamatergic	508.352	2527.49	-475.131	-737.217	-275.962	-149.943	-37.2057	37.0887	-165.221	61.7372
AC001226.2_glutamatergic	178.764	-8491.02	1246.63	-970.898	109.426	-386.432	-69.59	292.133	-119.379	16.9321
AC002064.1_glutamatergic	358.764	1139.77	1211.91	-846.004	-44.7074	551.683	166.508	2.04986	158.896	36.7472
AC002066.1_glutamatergic	-1183.04	1961.58	-2145.57	-1812.97	35.1991	-335.373	-33.7258	-128.996	-117.138	-12.2757
AC002070.1_glutamatergic	-1069.96	95.5269	1266.27	-1565.99	91.6392	103.25	34.2747	-33.8615	-63.8483	-32.8103
AC002094.4_glutamatergic	-173.615	-959.556	1356.82	172.473	-240.385	-88.9595	112.663	-413.104	-316.263	-105.111
AC002116.2_glutamatergic	490.18	-7514.57	575.134	792.212	248.587	-429.946	19.9908	338.445	462.765	6.68837
AC002127.2_glutamatergic	-63.7468	58.2891	515.386	-336.361	-123.199	285.759	58.0868	87.3823	29.614	32.2277
AC002310.2_glutamatergic	457.794	-3604.47	1198.62	-937.54	47.1738	-241.077	-7.54447	346.139	344.672	70.0309
AC002310.4_glutamatergic	483.704	-1746.63	1389.7	106.253	-324.277	-286.632	120.013	-162.421	-92.0317	3.50157
AC002383.1_glutamatergic	556.301	-1091.65	1580.24	1133.74	-245.361	717.311	20.2096	-172.407	-364.718	-115.334
AC002429.2_glutamatergic	-923.42	-14343.1	1126.15	-994.815	192.728	39.1705	3.70652	294.338	180.882	20.3047
AC002454.1_glutamatergic	-482.409	-1343.59	397.183	2154.25	134.034	-417.442	-82.9828	-44.7727	-295.368	-69.7451
AC002546.1_glutamatergic	262.463	682.593	-1174.88	-788.089	-226.563	159.871	77.7348	-558.065	168.2	71.6261
AC002546.2_glutamatergic	-377.625	-3667.15	523.671	-914.115	38.4113	175.186	20.7761	260.176	45.1674	175.992
AC002553.1_glutamatergic	-76.8112	-1389.46	17.5907	-984.23	100.667	-22.9726	247.458	179.831	256.943	65.8316
AC002553.4_glutamatergic	-269.166	26.2127	507.041	-146.27	-271.527	339.281	126.575	308.195	88.2829	16.7114
AC002558.3_glutamatergic	419.499	181.498	715.853	13.7247	95.5617	390.593	70.0346	-115.629	-117.405	-117.57
AC002563.1_glutamatergic	302.91	-5713.5	917.347	-1275.44	157.384	115.201	32.2156	811.021	47.3597	48.0567
AC003002.1_glutamatergic	588.851	-3969	-1647.84	-6.91224	145.299	597.647	-46.3924	-55.1811	342.445	-63.3233
AC003002.1:TRAPPC2_glutamatergic	-101.149	-204.974	-371.305	-296.14	-247.767	124.509	-46.8526	274.354	168.257	19.9819
AC003002.2_glutamatergic	54.4705	30.0404	163.173	-243.506	-82.0887	-343.27	257.699	-226.785	162.13	35.4409
AC003002.3_glutamatergic	524.27	437.23	311.359	-1316.38	-203.696	-262.176	66.9116	182.838	-104.192	-25.8275
AC003005.1:ZNF773_glutamatergic	32.6771	9.51622	12.2792	-52.0877	-5.84082	23.0854	79.6996	-46.1131	-39.517	12.9223
AC003005.2_glutamatergic	-229.075	-1396.67	10.6859	-180.322	-66.687	-87.22	-25.721	-265.029	21.8168	-3.61097
AC003006.1_glutamatergic	518.042	-2367.02	1944.99	-278.313	-41.3417	357.234	143.509	43.9915	-6.00716	-215.168
AC003075.1_glutamatergic	-521.787	-730.203	-195.917	95.071	-185.513	-37.9923	-77.5415	-317.962	-139.167	-133.936
AC003102.1_glutamatergic	473.644	-905.77	1349.76	448.215	-280.335	29.9615	251.438	-13.1986	68.3437	-166.737
AC003659.1_glutamatergic	436.935	-532.122	145.994	413.325	381.199	-469.819	25.0897	44.5021	304.007	-110.823
AC003666.1_glutamatergic	-667.755	-314.514	498.142	-2.22318	168.184	570.406	281.052	-199.864	-89.938	-77.1182
AC003681.1_glutamatergic	542.734	-6486.56	646.581	-984.417	103.006	292.464	-36.9128	454.648	245.874	205.96
AC003682.1_glutamatergic	-12.8944	-1154.91	457.528	-298.867	46.167	-498.121	-43.9721	-484.19	172.838	82.5216
AC003684.1_glutamatergic	-162.582	-604.143	748.605	277.391	-183.786	-18.0077	76.7274	-361.913	33.9291	-80.5379
AC003973.3_glutamatergic	-423.914	640.23	-286.418	146.274	-122.942	20.4563	-19.6176	-113.361	-72.8117	15.0019
AC003991.1_glutamatergic	-774.171	-30.7559	979.386	-961.629	30.4137	-137.872	79.3818	101.84	-13.4245	31.5285
AC004034.1_glutamatergic	711.776	-2868.45	1557.67	86.85	124.017	478.501	106.779	379.867	-160.871	-212.534
AC004039.1_glutamatergic	-580.69	-17285.7	1036.47	-728.224	98.495	-73.0936	13.8483	282.768	134.177	36.5509
AC004053.1_glutamatergic	-284.693	-8489.7	2442.19	-496.059	130.187	245.23	39.356	294.936	153.278	-47.5421
AC004054.1_glutamatergic	317.691	-8190.53	35.9222	-312.601	165.183	-414.535	-138.517	88.0718	-71.2311	141.942
AC004076.1_glutamatergic	388.031	-2433.78	1235.14	-1363.41	-180.73	-271.812	67.5058	-194.564	-293.3	-103.228
AC004076.2_glutamatergic	597.142	-1873.04	-2.75389	-103.491	193.316	-463.711	-127.822	-108.505	-88.1933	-80.0563
AC004112.1_glutamatergic	505.82	-4933.94	935.608	64.1996	92.2602	22.8229	-2.01211	255.222	21.5107	52.8671
AC004147.2_glutamatergic	0.695496	-795.377	192.444	-34.7185	-1.55288	275.907	-153.702	-214.701	86.4798	276.082
AC004147.5_glutamatergic	-10.3287	-878.868	890.965	713.111	251.748	-208.062	-74.9988	-442.606	-211.846	50.2283
AC004148.2_glutamatergic	752.144	-3048.83	-845.108	115.645	98.0507	91.8598	85.4914	28.0439	432.682	-11.5668
AC004158.1_glutamatergic	-503.349	846.983	582.853	-457.626	33.6057	220.751	10.2195	14.3419	40.9449	-28.3966
AC004160.1_glutamatergic	-1339.09	-2109.31	-1210.97	-1709.73	99.9232	-187.16	-5.68394	-24.7908	-16.6682	3.21675
AC004231.1_glutamatergic	-329.806	-540.962	57.8067	-506.28	30.4691	-50.6232	-49.0281	-177.777	-136.343	-119.4
AC004233.1_glutamatergic	376.13	-2691.59	-225.809	-1340.96	93.3919	-711.372	-104.188	23.7996	-189.213	56.172
AC004233.3_glutamatergic	-121.963	-327.928	-137.856	707.33	-206.097	-43.6304	-19.3892	-111.354	-446.612	-105.425
AC004241.1_glutamatergic	76.1179	-1114.2	31.9169	-654.06	-194.541	-436.901	-125.008	-50.2375	-107.256	234.776
AC004253.1_glutamatergic	-81.7699	-9741.33	2056.49	-477.075	17.9341	-294.861	42.2868	577.543	144.743	81.7479
AC004408.1_glutamatergic	293.227	-1779.66	-221.492	727.454	1.26881	-228.958	-3.13215	200.551	-112.549	-73.2698
AC004448.4_glutamatergic	111.814	-3395.16	-1841.61	-2893.01	257.478	-312.656	-18.4992	173.161	269.77	32.5183
AC004448.4:RPS2_glutamatergic	-361.525	-133.827	-731.273	-253.285	-673.227	-151.859	192.086	419.915	17.292	-80.1643
AC004470.1_glutamatergic	-1108.02	-10176.8	1281.72	240.522	173.893	-623.911	25.5966	-11.1211	81.8622	-29.9386
AC004470.1:SPINK8_glutamatergic	19.5519	-633.625	80.66	41.2638	-32.0269	-37.8082	-79.7784	189.377	-40.9997	-121.933
AC004485.1_glutamatergic	-919.996	113.219	128.746	-765.837	88.9253	-181.306	72.092	-144.055	311.248	56.3992
AC004494.1_glutamatergic	-144.494	-48.7699	398.143	-643.381	-62.8069	-311.548	127.22	-81.1468	-209.922	23.699
AC004522.2_glutamatergic	609.321	-1485.47	1746.2	1218.51	-88.087	-190.668	-96.4948	-243.898	-219.874	0.0970576
AC004540.1_glutamatergic	-418.027	396.841	1346.28	155.32	74.0899	-115.856	-38.632	-263.858	62.1106	-21.6653
AC004540.2_glutamatergic	316.085	-3273.68	-1242.27	-182.074	249.945	150.982	-98.5448	-403.596	270.58	-117.987
AC004542.2_glutamatergic	483.74	-2991.53	499.732	-758.279	73.1411	-41.5723	-78.2669	92.7368	455.013	19.506
AC004551.1_glutamatergic	-273.526	-1685.15	549.109	-735.721	-37.9084	339.821	52.6055	-69.5194	-129.164	13.1401
AC004593.1_glutamatergic	65.8389	-3921.86	611.374	-275.991	88.3486	-352.674	-53.6077	440.831	51.5989	98.5237
AC004594.1_glutamatergic	-225.45	-5643.58	630.759	-377.852	25.5515	22.682	9.71189	61.5601	12.9763	-2.27645
AC004596.1_glutamatergic	53.0399	-2296.81	178.453	-114.618	-145.989	-263.413	-158.21	-34.5471	-272.138	-11.0424
AC004656.1_glutamatergic	642.528	792.238	-1919.96	375.044	-251.426	722.697	112.543	-152.313	-38.4875	-186.192
AC004692.2_glutamatergic	636.389	-3023.35	761.498	-276.437	166.879	-28.2637	-9.80747	526.351	423.464	173.297
AC004696.2_glutamatergic	159.916	-4101.18	1040.59	-213.826	-82.0573	-278.994	10.4335	333.066	-11.2146	18.2032
AC004702.1_glutamatergic	136.756	-476.629	-251.372	-1462.29	158.032	-390.105	-13.9415	-114.391	-141.563	-71.1722
AC004784.1_glutamatergic	-823.209	-436.119	2817.06	-444.893	-96.0839	554.991	59.0239	-37.718	-81.5407	-61.3274
AC004803.1_glutamatergic	101.709	-1258.2	-328.275	-72.1139	-192.206	218.162	-72.3692	3.88792	327.832	-69.9254
AC004805.1_glutamatergic	-1896.06	198.637	1795.79	-825.47	-26.2104	-280.097	13.5895	-230.743	-389.407	-14.4982
AC004812.2_glutamatergic	233.034	-2086.07	-271.117	200.299	-329.877	237.081	-173.094	-266.507	-127.824	-77.2483
AC004816.1_glutamatergic	515.558	-730.715	281.502	132.07	8.89084	-3.46751	35.6382	-85.3445	80.3157	61.1934
AC004817.1_glutamatergic	-117.262	-1021.5	513.03	-514.736	116.807	-76.3736	-7.99308	-316.856	-143.676	-61.9956
AC004817.4_glutamatergic	-306.637	-669.816	693.107	-182.426	25.8324	-87.8277	82.8384	-186.88	-433.333	-127.201
AC004828.1_glutamatergic	123.186	-5374.66	1587.09	-397.09	150.253	-264.332	160.974	520.349	-29.7096	-32.5289
AC004830.1_glutamatergic	41.9685	-3892.68	389.681	-412.478	101.277	-344.707	145.555	216.17	63.2602	14.4454
AC004834.1_glutamatergic	472.977	-974.478	1061.68	-255.654	-113.715	202.322	40.9831	-234.279	-508.508	-196.825
AC004865.2_glutamatergic	-171.874	-567.936	-958.003	-2101.29	73.5896	-718.763	246.225	-95.04	-108.255	-97.4903
AC004870.4:LINC01471_glutamatergic	0.698402	30.7331	8.73504	7.7263	2.57491	-8.63054	16.8418	-29.201	-18.8839	17.1534
AC004884.2_glutamatergic	335.542	-4379.7	510.676	-157.39	163.071	-669.226	-6.73105	710.445	384.709	152.274
AC004889.1:ENPP3_glutamatergic	-287.154	3.68554	237.337	-206.432	-195.233	112.665	-95.9031	-255.968	-43.099	156.806
AC004893.2_glutamatergic	-32.0161	-2201.28	87.3652	-1205.74	282.003	-860.57	139.699	255.682	-13.6749	62.8825
AC004908.2_glutamatergic	-119.958	-1928.14	-905.462	-826.396	158.294	-104.444	-48.8025	127.924	260.528	-83.8243
AC004908.2:LINC00115_glutamatergic	23.6221	-417.964	-425.074	-372.901	-34.3081	76.2103	-87.9438	80.4384	255.407	-8.18691
AC004917.1_glutamatergic	-418.814	-67.0552	573.517	-1432.14	-251.284	469.418	49.1215	-128.644	-273.438	-72.6973
AC004918.1_glutamatergic	444.704	-1452.23	534.585	-1233.74	208.808	149.74	-42.9524	-103.802	-42.2399	-46.5407
AC004922.1_glutamatergic	-140.572	-219.361	158.225	-37.6944	-163.617	-141.324	264.102	-236.732	-103.604	-79.0742
AC004923.1_glutamatergic	-373.729	-2410.18	686.503	875.936	118.395	-542.957	-271.704	-452.29	-454.086	134.89
AC004943.2_glutamatergic	-18.6946	-1074.89	1403.48	534.006	-165.795	634.949	-59.7433	-240.541	-253.559	-65.4152
AC004947.2_glutamatergic	659.7	1398.37	356.814	350.13	10.7278	71.4107	13.3802	-306.28	139.721	-67.3297
AC004949.1_glutamatergic	-145.69	875.181	-857.163	-1579.12	47.6537	-41.8662	7.6502	-54.5135	-17.4442	-65.4133
AC004951.1_glutamatergic	110.79	32.6917	1506.7	347.555	-25.6573	-220.358	202.615	-190.648	-308.677	23.0562
AC004951.4_glutamatergic	171.391	-1774.75	152.901	-1103.97	341.064	-254.257	-34.4016	-49.1468	345.763	-238.776
AC004982.1_glutamatergic	73.102	-119.595	334.452	281.508	-71.7901	250.813	8.70253	-110.567	-105.082	-71.5762
AC004982.2_glutamatergic	1161.59	-1971	1322.76	-0.399933	-211.751	684.705	-89.6718	58.3058	-357.543	-86.7613
AC005009.2_glutamatergic	476.495	-4430.04	-689.667	-1019.88	156.437	-647.666	-96.4421	224.069	360.858	117.333
AC005014.2_glutamatergic	-109.504	-104.28	-144.932	-24.1168	96.0133	-194.668	187.134	105.051	156.108	-115.015
AC005034.3_glutamatergic	133.11	1338.55	-993.995	131.524	-288.101	-19.0983	97.4681	-38.3237	53.1015	-224.933
AC005037.1_glutamatergic	-420.596	-10841.4	715.77	-1945.76	148.605	37.5187	-34.8911	157.175	182.952	11.3869
AC005062.1_glutamatergic	-2044.46	-356.882	-1572.51	229.023	98.6963	-196.129	-44.6827	-210.709	222.152	52.812
AC005070.3_glutamatergic	524.57	-1004.46	-142.249	117.342	22.4388	24.3331	209.835	-238.923	-46.7834	-197.68
AC005089.1_glutamatergic	-76.9436	843.298	840.343	-813.431	-198.825	-20.7015	125.281	-24.0176	-334.091	173.298
AC005154.1_glutamatergic	470.159	-1757.07	1554.8	383.322	-71.2154	-32.8882	-62.1352	-372.943	-283.5	-35.793
AC005154.5_glutamatergic	29.3109	-4190.4	400.524	-24.1875	319.746	-387.493	-61.1407	-173.951	-352.406	-5.72489
AC005154.6_glutamatergic	-27.0664	-75.1334	621.209	-529.019	-13.9955	-91.4791	29.2402	-134.387	-209.66	-49.486
AC005162.3_glutamatergic	-1654.54	-37.5181	-593.625	-6.34939	28.0476	-34.6711	-31.7105	-90.8694	-10.0176	2.52833
AC005165.1_glutamatergic	-695.235	-299.578	1825.11	712.919	5.62322	-22.2434	3.32964	-187.613	33.8894	-68.5451
AC005208.1_glutamatergic	-435.049	-3247.53	109.512	247.967	97.2186	-566.108	43.218	188.505	44.5629	167.301
AC005224.1_glutamatergic	513.785	926.699	-181.121	-48.254	79.0548	-491.521	81.6243	-118.283	132.464	131.508
AC005225.2_glutamatergic	263.621	769.16	166.169	-1126.91	37.7484	-841.465	-59.0166	-174.403	-83.9878	125.268
AC005225.3_glutamatergic	186.219	-570.901	761.794	-810.45	19.2039	47.917	90.9745	-140.434	-61.646	-6.75674
AC005225.5_glutamatergic	-263.222	-71.9388	-115.166	-518.584	-261.075	224.546	-54.5352	-41.956	138.381	48.7158
AC005237.1_glutamatergic	-383.594	-9382.34	894.874	-1525.87	-26.402	143.245	-41.7355	-141.698	-35.1191	2.44924
AC005253.1_glutamatergic	75.9415	-2953.46	817.133	-575.607	50.0802	106.382	17.3791	342.956	-52.6379	-76.8245
AC005258.1_glutamatergic	446.343	-2693.99	902.765	222.24	-100.225	222.34	67.1823	-61.2796	-151.663	-37.7101
AC005258.1:AC012313.7_glutamatergic	75.2621	-31.827	11.8282	-17.9267	13.1255	54.372	-45.8099	72.2642	8.96666	-35.1839
AC005261.1_glutamatergic	230.73	-660.014	814.296	-1152.58	-151.378	230.348	9.6122	-52.7094	-330.503	-129.926
AC005261.2_glutamatergic	544.147	-989.959	-1562.06	-527.301	31.484	-264.257	25.4941	-555.642	398.349	-83.4332
AC005261.4_glutamatergic	370.131	-251.953	-419.569	82.5864	-163.893	285.034	162.572	-202.703	171.473	-265.548
AC005261.6_glutamatergic	32.8611	-8801.93	-431.362	-926.586	226.018	174.984	-6.17933	389.757	407.998	11.1746
AC005280.1_glutamatergic	-11.1407	-1675.88	90.3225	-799.763	217.408	-136.064	-36.3323	-51.43	-72.9498	-36.2399
AC005288.1_glutamatergic	152.142	-1185.09	970.694	-19.1379	-227.596	232.478	-16.1632	-381.156	-295.93	-103.917
AC005301.1:ANKRD62_glutamatergic	-141.829	211.512	379.454	-112.04	-4.95111	198.902	76.7828	-293.737	-8.50922	-14.2391
AC005301.1:VWF_glutamatergic	-1.85825	40.6037	19.8482	-7.95734	-54.8345	-25.2287	13.6515	-10.3899	15.7587	-4.13713
AC005324.3:FBXW10_glutamatergic	42.4197	24.3056	13.2253	-32.7655	-55.5747	-38.2648	-74.9678	18.8319	18.9141	53.8128
AC005324.4_glutamatergic	-116.096	-544.534	429.611	161.63	18.6459	-796.609	3.41929	-237.747	-63.5181	108.685
AC005324.4:TBC1D28_glutamatergic	-415.159	72.7353	365.572	154.278	-141.016	-542.25	24.3337	-371.204	-60.1137	98.4439
AC005332.10_glutamatergic	-86.4614	80.7773	438.649	-1170.33	-188.528	502.925	48.8859	-317.509	110.286	-169.38
AC005332.6_glutamatergic	-2.36786	133.039	-86.7501	-605.865	-56.68	29.1458	-150.084	-615.875	63.9179	140.724
AC005332.7_glutamatergic	1006.26	-444.843	-340.27	-1029.38	-197.512	190.549	-165.759	-45.8493	106.931	163.235
AC005332.8_glutamatergic	-314.823	364.875	-517.911	-1160.31	-336.761	1.65413	56.4043	-34.0423	173.104	3.93553
AC005332.9_glutamatergic	439.295	1591.82	632.854	-533.797	-337.795	253.706	101.012	-314.847	-263.613	152.848
AC005332.9:AL160291.1_glutamatergic	36.8051	83.8377	23.9463	42.6531	73.2549	-10.6731	54.6007	-93.9405	-82.9316	71.3331
AC005355.1_glutamatergic	-229.019	-1667.31	187.701	893.548	88.3773	-540.261	-39.1733	-431.002	-281.798	-37.7038
AC005363.2_glutamatergic	-104.865	-2354.1	67.9702	-1173.97	-23.5541	-419.498	-164.407	115.501	101.643	94.8277
AC005394.2_glutamatergic	-183.265	-431.024	331.803	318.995	-72.5927	142.119	32.9577	-237.082	226.783	33.4889
AC005410.2_glutamatergic	799.737	-638.693	1342.53	10.7905	182.59	299.484	-69.804	-494.856	104.904	-52.7125
AC005476.2_glutamatergic	-14.9924	-304.52	-29.2411	-903.999	-133.934	-459.62	99.0284	-219.765	-217.891	110.809
AC005480.1_glutamatergic	-566.519	-10063.5	-142.315	-1985.22	352.326	-530.342	-0.982719	588.066	207.401	56.0142
AC005481.1_glutamatergic	-10.6424	-2985.37	811.489	-670.127	194.04	250.133	49.8697	426.608	270.623	9.05041
AC005482.1_glutamatergic	-947.378	-3172.38	149.079	1010.44	68.0028	-445.049	-87.2256	-74.9021	-272.717	41.0333
AC005498.3_glutamatergic	-107.411	-1314.25	211.769	-751.82	111.029	-675.181	-59.0801	-351.967	-212.481	-173.412
AC005523.2_glutamatergic	295.9	-4429.01	-1060.42	-342.836	-5.93414	481.036	-101.928	-258.341	-32.5757	-116.894
AC005532.1_glutamatergic	472.937	2620.94	-3091.23	-3304.5	224.686	-1067.23	-44.3353	127.739	-269.875	-96.8096
AC005537.1_glutamatergic	-1600.65	802.57	2441.42	178.733	-14.3368	363.129	48.638	64.1284	28.5182	29.0818
AC005562.1_glutamatergic	81.7713	-2298.63	2123.07	-439.741	-338.316	349.513	-142.388	-861.597	-444.923	-2.73018
AC005562.1:AC090616.7_glutamatergic	-185.856	581.334	273.68	-110.161	-55.4911	110.638	142.932	-209.028	-118.152	77.9469
AC005562.1:LRRC37B_glutamatergic	214.696	1077.06	41.7577	-729.19	-401.914	-309.272	112.196	-195.51	-187.65	44.646
AC005609.1_glutamatergic	-27.6422	-4335.79	234.288	-300.998	189.653	-544.582	-42.3945	484.65	226.835	127.755
AC005609.5_glutamatergic	-129.945	170.206	214.968	-776.831	-116.502	-327.086	-1.73372	-41.4074	-378.141	-2.69177
AC005614.2_glutamatergic	1250.8	259.743	770.546	-1301.9	-201.789	500.993	130.451	-92.0256	-350.543	-202.821
AC005632.2_glutamatergic	666.575	1937.31	523.217	-490.979	-360.541	-131.31	17.9352	79.3003	-22.8984	177.94
AC005632.4:CA5A_glutamatergic	144.653	-102.307	-27.9264	-71.3302	-10.725	-50.2911	72.6569	-51.7069	9.78014	88.677
AC005670.1_glutamatergic	-74.1113	-1230.27	256.384	-790.539	-121.057	-119.695	-350.946	-485.483	3.98053	58.8147
AC005670.2_glutamatergic	-369.584	-1569.04	1757.56	-725.553	83.2476	205.678	3.35587	58.8113	-228.068	-75.8543
AC005670.2:LRRC37A_glutamatergic	-91.0434	59.4552	285.661	-384.532	199.898	110.18	11.4404	98.7963	-139.822	-21.7304
AC005670.2:LRRC37A2_glutamatergic	-97.7111	827.294	312.168	-349.195	69.8609	26.0534	35.4323	16.1098	65.1523	-7.21585
AC005670.2:LRRC37A3_glutamatergic	-149.391	-79.1129	-152.731	-543.41	40.8824	161.144	2.78132	29.0979	-6.56028	-81.6958
AC005695.2_glutamatergic	163.498	-6895.58	676.567	-1479.87	180.548	232.067	-8.45517	368.548	353.84	61.392
AC005696.2_glutamatergic	495.528	-4118.08	112.703	-103.791	-38.2666	418.73	118.468	280.882	220.032	-121.106
AC005696.4_glutamatergic	641.485	1082.98	199.069	116.834	-451.606	489.609	123.058	209.464	34.4953	-38.4232
AC005697.1_glutamatergic	-37.7786	-633.586	2588.55	339.077	-91.6014	379.363	24.6337	-85.821	-83.9269	-38.8951
AC005697.2_glutamatergic	-235.437	-5537.82	1915.42	576.475	-249.008	56.1817	133.477	-92.0506	-665.451	-316.745
AC005699.1_glutamatergic	-684.886	-3854.42	1485.19	-1431.55	28.9545	268.607	21.3507	115.129	39.6042	11.8235
AC005702.2_glutamatergic	667.88	-3600.8	188.194	-443.396	269.708	-581.691	-27.5079	119.878	-274.657	-2.97567
AC005703.4_glutamatergic	380.1	69.8983	1158.19	-406.867	-122.134	603.128	16.3798	-389.581	-260.517	56.5948
AC005726.2_glutamatergic	-80.7267	644.231	-1070.9	-3901.04	125.1	-822.243	18.8818	-71.9763	-231.208	-42.8203
AC005726.4_glutamatergic	299.285	578.895	-1233.35	-2264.71	-97.0437	-419.123	64.7597	-37.8341	-167.444	-58.5182
AC005726.6_glutamatergic	18.1939	-6290.65	-358.214	-2567.75	172.369	-406.576	-57.1958	65.9468	-56.6319	84.4883
AC005740.3_glutamatergic	460.127	-4492.03	515.848	-191.849	-36.4881	-234.237	-27.4977	102.807	242.262	102.145
AC005746.2_glutamatergic	507.636	-5741.62	1136.2	20.5375	137.115	-630.974	-20.1201	512.672	-146.955	43.0333
AC005759.1_glutamatergic	-12.2491	-3097.04	140.691	-634.676	116.123	-56.516	-17.2354	384.238	115.26	158.823
AC005775.1_glutamatergic	-182.588	-1368.15	636.014	-368.602	-131.451	307.102	-13.36	-103.236	-709.401	-141.661
AC005785.2_glutamatergic	678.697	-1893.69	1591.62	194.894	77.607	-9.34975	62.9994	-392.04	-520.182	-149.254
AC005786.3_glutamatergic	44.2863	-2965.21	1569.15	-89.7141	-377.263	-492.636	134.726	216.942	-624.751	-4.73405
AC005821.1_glutamatergic	-479.84	-2028.18	162.187	467.449	126.668	-446.929	144.215	166.811	-150.45	35.1181
AC005828.1_glutamatergic	-378.681	-9988.06	454.649	-679.058	270.126	-375.45	5.96207	461.509	328.36	43.4259
AC005828.3_glutamatergic	285.807	-6739.89	622.664	-266.767	261.89	-288.265	134.245	294.51	271.297	-66.2873
AC005832.4_glutamatergic	-281.478	174.782	-572.875	-1858.31	-41.4456	-700.289	142.841	-125.211	-209.043	-87.0961
AC005833.3_glutamatergic	523.506	255.061	-881.666	-736.114	198.419	-109.078	130.757	27.0011	213.049	-104.387
AC005837.2_glutamatergic	520.244	-5742.8	1386.91	96.903	303.989	-424.621	112.959	411.481	538.179	-32.7482
AC005838.2_glutamatergic	226.78	-927.676	856.966	329.032	-36.0895	-107.162	-38.6812	-164.845	-205.898	63.2749
AC005839.1_glutamatergic	629.924	257.288	505.371	-177.494	182.934	283.367	66.6205	-153.329	34.2567	-27.5112
AC005841.1_glutamatergic	392.75	-2765.21	-303.622	-744.676	254.427	209.681	39.6055	507.338	-18.3184	94.0478
AC005884.1_glutamatergic	550.023	-5734.98	669.911	-39.7673	274.455	254.068	-112.098	468.326	-130.397	-10.1028
AC005885.1_glutamatergic	-1051.86	687.715	780.122	78.902	1.39951	59.4012	-1.38278	-23.9364	-13.4321	-1.05589
AC005899.1_glutamatergic	-83.9243	-283.53	374.493	-849.016	-213.071	-68.1078	234.397	-188.318	-96.0119	-100.596
AC005899.4_glutamatergic	694.324	-1954.99	1256.93	-2004.12	-29.9913	448.795	136.246	139.472	-167.691	-29.5866
AC005899.5_glutamatergic	-27.2111	372.947	754.121	-584.933	-364.693	-213.597	296.532	-145.698	-260.817	-87.8615
AC005899.6_glutamatergic	62.4766	-1010.23	852.942	458.558	154.011	-130.77	233.325	15.6544	66.0395	-131.869
AC005899.7_glutamatergic	452.02	310.999	568.734	-636.617	-53.8691	207.863	126.122	-363.973	142.436	-216.443
AC005899.8_glutamatergic	668.434	-4430.49	916.158	-1956.44	32.1512	480.328	27.2998	-34.5989	369.036	-60.5193
AC005906.2_glutamatergic	-833.444	-499.366	3275.22	-839.292	-17.1061	350.444	57.2216	12.5581	26.5606	9.63144
AC005920.2_glutamatergic	436.761	-6926.38	-13.5059	-1063.64	394.044	338.502	0.566842	620.128	428.361	120.797
AC005921.2_glutamatergic	151.177	-8451.26	-1386.16	-509.424	98.6748	-189.005	-0.649676	-283.635	378.252	-43.0946
AC005921.3_glutamatergic	225.774	415.071	127.388	-460.675	219.056	196.748	-140.042	-165.957	-71.2148	-141.651
AC005944.1_glutamatergic	388.108	-1784.92	-888.256	74.8541	-71.2984	226.72	11.0239	44.7149	363.864	-209.724
AC005972.4_glutamatergic	-1477.5	-3356	1598.03	2085.2	26.9018	-23.0455	53.193	81.7045	-185.734	-27.4499
AC006001.2_glutamatergic	-337.373	-1409.95	2606.11	-868.531	41.8778	-187.964	15.7693	34.0596	-322.609	183.631
AC006004.1_glutamatergic	458.917	-5600.5	657.446	-537.009	224.767	-289.138	-25.7525	442.7	39.8482	39.37
AC006019.1:AC092666.1_glutamatergic	33.0081	-73.8867	53.4455	-66.4149	47.2252	-23.6536	-121.432	52.861	34.3914	-28.8486
AC006019.3:AC092666.1_glutamatergic	13.3186	-1707.39	-411.251	-880.719	174.211	-201.663	-179.538	142.392	85.4278	57.3661
AC006030.1_glutamatergic	63.2607	1167.57	-52.0333	-1717.51	-7.35875	689.661	132.976	-69.1525	-180.317	-55.132
AC006042.2_glutamatergic	-30.5611	-3916.07	-15.9489	-1165.13	83.046	30.5087	-95.9304	236.075	128.206	70.9217
AC006058.1_glutamatergic	22.6754	-555.261	547.721	1144.04	42.1628	-652.981	-106.957	51.4327	-261.512	40.0806
AC006058.4_glutamatergic	1318.97	-4176.88	379.252	232.36	326.6	-323.096	-211.62	276.387	135.506	89.0136
AC006059.1_glutamatergic	-580.598	-11922.4	1068.75	-1876.55	229.838	-226.608	63.4506	422.596	300.689	48.1372
AC006063.2_glutamatergic	184.365	-776.604	1190.04	-570.946	-59.3649	195.19	145.437	65.4804	-38.7985	108.569
AC006064.2_glutamatergic	160.139	-3943.54	85.7047	37.7557	194.765	-94.575	-11.3056	215.969	123.058	31.1203
AC006115.1_glutamatergic	183.334	-970.152	652.456	-197.947	-102.914	-281.315	-28.1164	-357.683	10.0237	135.768
AC006115.1:MRPS10_glutamatergic	12.714	27.043	0.315296	-21.817	-9.13119	-6.53158	25.1647	-17.4627	-8.26915	12.3924
AC006116.8_glutamatergic	71.0873	-3589.81	617.582	-473.142	150.025	-461.214	125.795	184.13	197.972	-66.544
AC006141.1_glutamatergic	461.57	253.999	806.785	-735.119	-77.6429	-1011.21	-85.855	-175.149	-369.929	133.34
AC006145.1_glutamatergic	-166.303	-7680.98	62.8516	-762.117	386.951	7.09313	24.5532	410.112	343.042	-27.2883
AC006148.1_glutamatergic	-512.29	4649.26	311.476	-1181.28	30.4245	102.368	2.13178	-26.2649	24.0764	5.37117
AC006150.1_glutamatergic	-87.0759	-3960.66	-95.5788	48.6897	336.235	-255.172	18.8094	437.01	283.03	164.856
AC006160.1_glutamatergic	713.092	-4422.96	256.097	-261.684	198.646	-426.619	-121.346	213.256	-131.174	-51.7714
AC006213.2_glutamatergic	417.177	-1570.92	-510.148	-787.6	-88.6871	-484.218	-199.321	-240.968	23.8791	199.92
AC006213.3_glutamatergic	-55.4972	-612.016	226.692	-1000.75	77.208	-616.152	-154.242	-497.007	52.4825	75.6193
AC006213.4_glutamatergic	24.0091	549.18	-692.878	-626.046	-312.666	-223.483	-70.9679	-344.085	314.261	41.7683
AC006262.1_glutamatergic	-88.1118	147.781	678.818	-427.712	-212.169	666.146	84.3626	-83.2138	-273.013	-141.846
AC006262.2_glutamatergic	-37.0195	-3783.93	1284.35	-171.502	89.7986	195.744	50.5966	265.046	-239.129	-85.1546
AC006269.1_glutamatergic	-458.176	-2250.92	-141.195	-87.9061	-85.8676	40.3452	-16.9844	-272.062	21.3319	-4.74888
AC006270.1_glutamatergic	302.951	-5736.03	346.315	122.215	428.043	-584.05	51.736	569.115	352.295	119.297
AC006288.1_glutamatergic	-529.969	-2200.83	557.235	-896.453	-116.391	163.804	183.716	349.98	156.096	124.597
AC006299.1_glutamatergic	-885.814	1631.38	-71.8686	-1578.9	-41.2566	-325.337	10.578	64.5033	-417.785	31.5415
AC006333.2_glutamatergic	24.5094	-2076.93	-729.462	-532.55	-63.1592	133.587	-96.4626	-210.551	315.424	6.80275
AC006355.2_glutamatergic	-234.323	-6318.65	-589.236	-1330.88	224.434	-200.455	-48.2179	162.26	327.822	24.9023
AC006369.1_glutamatergic	2.48583	-3978.39	-268.952	-366.192	225.963	304.259	115.852	231.642	346.588	74.2593
AC006378.1_glutamatergic	-147.786	-4212.56	375.574	-1018.03	17.4318	-471.195	-50.7413	306.44	-13.9661	-51.7099
AC006387.1_glutamatergic	-710.191	-12636.5	43.0504	-1719.4	218.752	77.6577	30.7387	359.231	195.062	33.7309
AC006453.2_glutamatergic	-6.01321	-4214.86	1123.73	400.588	151.961	-249.936	-33.6083	30.9319	-131.057	-58.1135
AC006453.2:AC245595.1_glutamatergic	-120.188	-1606.3	-457.65	-83.8119	216.668	-427.386	35.4201	-353.838	-345.078	-32.3215
AC006453.2:LSP1_glutamatergic	-442.904	-2057.71	526.678	256.965	144.587	-295.933	33.7312	-270.031	-647.369	-88.2214
AC006460.1_glutamatergic	246.17	-3973.97	751.599	-57.3585	190.361	-574.794	110.297	305.521	338.624	26.6016
AC006460.2_glutamatergic	-1287.03	-4047.14	959.752	-850.719	224.458	-319.491	-49.7455	-85.963	203.55	94.0642
AC006480.2_glutamatergic	594.576	-3205.41	266.597	56.7802	225.085	-766.88	-69.583	-270.629	-278.27	12.4613
AC006504.2_glutamatergic	-206.907	-9156.63	344.669	-900.049	123.224	-239.901	-73.5494	-83.7179	46.4462	-8.07115
AC006504.5_glutamatergic	1089.28	-1535.2	271.794	-327.895	100.706	-349.908	-138.323	-163.342	181.293	28.3779
AC006504.7_glutamatergic	315.651	100.131	2408.29	1461.79	-133.113	520.864	-15.4826	-373.852	36.1967	-90.5113
AC006504.8_glutamatergic	560.094	825.212	-103.032	-39.8501	-98.6777	-76.5511	-116.904	-494.413	150.283	38.3929
AC006511.4_glutamatergic	445.985	-1113.96	762.178	612.763	-26.2543	-467.968	3.08453	70.2959	193.594	105.886
AC006538.1_glutamatergic	-375.509	1163.1	-649.861	-424.62	-259.037	-332.448	253.844	396.071	-127.996	-95.1003
AC006547.1_glutamatergic	902.707	-5450.74	1897.3	-982.306	199.445	79.7199	96.8	741.871	210.713	-50.1912
AC006547.2_glutamatergic	402.574	-2209.71	470.637	-94.0524	151.198	-57.0518	-114.687	114.357	-37.3828	-25.221
AC006547.3_glutamatergic	456.057	-2830.48	608.973	172.722	127.988	186.936	120.544	438.262	263.666	-117.549
AC006581.2_glutamatergic	-967.204	-844.284	2.14788	-1277.89	112.231	-832.702	-67.8304	133.768	-98.7829	168.142
AC006978.2_glutamatergic	-167.437	2738.74	-1548.69	-342.489	-13.882	-270.59	-12.6199	-393.674	164.554	45.8094
AC006994.2_glutamatergic	86.3272	1561.59	-3931.79	-4291.95	152.921	-582.254	-14.9934	-26.2163	-230.818	-146.89
AC007000.3_glutamatergic	-1033.7	-3633.25	764.956	-1922.87	401.621	-453.576	-22.2757	5.7312	247.914	-36.1807
AC007000.3:DTX2P1-UPK3BP1-PMS2P11_glutamatergic	-127.774	-566.765	231.913	-391.635	6.03667	16.1247	-2.6182	53.8195	203.478	55.9107
AC007012.2_glutamatergic	831.57	293.971	753.992	773.387	287.073	52.3409	-128.701	-67.2654	-69.3111	195.015
AC007014.1_glutamatergic	-54.0968	-8074.06	1700.83	-889.077	290.638	-369.236	-15.1285	764.028	339.532	203.927
AC007036.2_glutamatergic	-46.0063	-1625.01	673.038	-182.822	146.852	-76.3319	45.1236	-339.717	-441.836	-62.9693
AC007038.1_glutamatergic	418.276	-400.682	1747.35	-1241.59	-40.1278	586.994	21.28	-249.491	-51.2719	-125.8
AC007038.2_glutamatergic	902.396	-1445.35	614.038	-1009.88	-36.8798	354.911	-107.693	-253.858	-402.325	-77.5481
AC007040.2_glutamatergic	312.65	491.868	1263.33	-1227.75	-34.7854	379.783	3.22786	33.257	-100.759	-4.6838
AC007066.2_glutamatergic	-232.141	705.411	-107.474	-836.879	-190.84	-117.863	-215.787	-151.996	155.871	-107.951
AC007091.1_glutamatergic	-840.617	1869.2	72.0093	163.865	19.358	7.01222	1.85882	25.0273	16.5454	-5.34272
AC007099.1_glutamatergic	109.392	-1740.43	1049.65	-26.1467	74.3408	300.875	215.657	223.32	-362.9	-144.61
AC007100.1_glutamatergic	-710.771	-1633.11	695.646	-145.566	-22.6586	169.857	86.7811	58.4747	-88.0198	-11.7432
AC007114.1_glutamatergic	-265.541	-1792.84	920.811	-266.237	-215.792	316.234	11.6791	-216.141	-501.905	-340.973
AC007114.2_glutamatergic	232.791	-4587.36	2267.11	-1093.73	-173.117	474.137	146.865	244.237	-185.749	-131.265
AC007128.1_glutamatergic	-93.2159	325.63	231.573	-876.582	-83.275	246.887	49.7298	-29.3389	-205.308	-137.193
AC007191.1_glutamatergic	-8.08651	-644.975	361.605	-489.028	-54.1939	-320.288	-118.388	-322.267	-440.151	202.934
AC007192.2_glutamatergic	-214.814	-6781.12	-1535.75	317.791	51.2317	-31.2234	-7.68891	50.8646	194.021	38.1851
AC007193.1_glutamatergic	342.619	-6281.96	637.616	-248.161	89.4574	-678.637	4.63052	560.398	-7.3874	23.7763
AC007216.4_glutamatergic	-253.374	-7649.13	750.138	-1564.93	260.785	-487.766	53.3751	256.19	169.609	-74.5899
AC007218.2_glutamatergic	604.843	-6123.55	865.339	-1046.06	359.864	35.6232	26.1206	747.337	315.314	11.0563
AC007220.1_glutamatergic	-79.9341	345.813	691.363	-1808.53	-190.072	300.69	70.8628	269.077	-100.655	312.63
AC007221.1_glutamatergic	-42.7656	-471.202	633.047	-30.8566	-80.7043	651.946	172.568	161.647	-134.39	14.0017
AC007221.2_glutamatergic	-296.835	-556.15	1759.96	-737.874	-97.379	488.563	188.84	106.465	61.247	-111.115
AC007228.2:TOB2_glutamatergic	-56.862	204.984	-211.982	21.0144	-136.51	-192.285	49.6521	73.5067	-128.498	-48.6567
AC007255.1_glutamatergic	250.274	-982.039	1307.63	301.533	-66.4153	145.267	40.703	-58.2256	55.7511	83.9355
AC007285.1_glutamatergic	-398.449	-2476.31	711.916	-892.405	-80.209	-273.765	-282.572	-684.395	-722.49	-22.4056
AC007285.2_glutamatergic	225.49	-3843.56	397.916	-825.058	215.273	187.767	73.4051	749.634	423.017	152.226
AC007292.3_glutamatergic	4.07827	-2055.6	105.782	-863.705	293.792	-325.474	89.7764	255.049	-111.884	2.50365
AC007314.1_glutamatergic	17.3471	-3454.61	142.061	-194.35	359.264	196.195	37.6679	262.041	153.918	220.364
AC007319.1_glutamatergic	-859.966	-2323.01	293.097	-13.1045	28.0643	-73.0904	17.8924	48.7713	13.4612	0.768109
AC007319.1:AC092440.1_glutamatergic	-17.3579	89.3178	40.406	-11.5123	105.63	60.1386	36.5243	-67.8517	-73.3884	18.2312
AC007325.4_glutamatergic	334.082	-701.969	-1159.16	365.74	-22.2769	719.419	104.458	667.166	-18.7282	-14.3104
AC007325.4:DGCR6_glutamatergic	315.212	-493.865	-933.918	123.27	-231.936	526.083	-29.4907	760.491	-60.0153	-10.5046
AC007342.7_glutamatergic	-79.4723	831.855	-818.218	-459.05	-176.438	-360.372	142.313	-151.788	237.354	-89.843
AC007347.1_glutamatergic	357.267	-6986.13	1230.96	-659.47	221.129	-96.8756	-5.2003	784.793	234.746	145.181
AC007364.1_glutamatergic	-1682.67	373.474	1978.05	943.626	39.4477	570.359	70.63	45.1899	71.0992	-128.661
AC007370.2_glutamatergic	210	1490.31	-580.563	-1671.82	121.641	-151.489	33.7978	-71.9008	46.0215	36.9095
AC007376.2_glutamatergic	-479.921	467.188	1136.63	-1249.73	-21.5883	201.028	27.2976	-249.177	-141.386	93.9133
AC007382.1_glutamatergic	387.711	2830.49	100.098	215.073	-315.38	553.098	18.5301	83.9608	-231.339	-50.7792
AC007383.3_glutamatergic	706.836	-4706.97	-492.987	-1333.59	27.278	271.385	73.6537	159.232	503.135	110.045
AC007386.2_glutamatergic	117.492	-5976.86	1770.19	-2007.08	118.42	109.135	41.0027	381.191	65.5282	-9.04483
AC007388.1_glutamatergic	-451.52	-3285.33	3739.37	478.232	-247.151	483.76	-17.0594	-314.63	-584.088	-93.7365
AC007389.1_glutamatergic	-854.025	-2459.95	451.256	1507.03	-41.9669	24.4291	-9.84015	-24.8535	-56.9807	-2.92164
AC007389.3_glutamatergic	32.1287	-5281.1	607.759	1708.51	-27.6443	-561.085	-104.78	-15.5858	-432.497	-11.4949
AC007390.2_glutamatergic	-61.0092	-1386.83	116.099	-1039.73	115.042	-368.546	20.0083	-63.2185	-187.661	71.8962
AC007402.1_glutamatergic	-1379.79	-1898.89	944.677	165.749	-58.8579	-17.237	5.42717	-98.9816	-31.289	6.57697
AC007405.1_glutamatergic	-36.1377	-274.723	989.155	-693.093	-352.59	260.612	-29.8599	-265.956	-422.771	-38.6236
AC007405.3_glutamatergic	242.569	-1717.08	-503.768	325.848	-240.9	40.0297	-129.953	-452.421	-3.42289	45.7128
AC007406.3_glutamatergic	406.837	-3103.13	959.708	258.775	312.561	-93.2042	69.7907	249.964	-164.315	-39.8568
AC007406.5_glutamatergic	753.101	1351.66	-373.637	-566.012	-237.997	339.178	59.6719	-274.259	-67.0075	-197.373
AC007450.1_glutamatergic	-358.182	-10241.3	1857.3	-1395.86	60.6645	50.3871	53.6697	454.447	31.8076	31.8432
AC007485.2_glutamatergic	694.713	-659.03	409.038	174.79	-182.055	489.327	-29.6698	-105.499	-398.234	-73.6431
AC007493.1_glutamatergic	471.677	-1651.2	137.158	-140.186	256.596	30.1834	-21.9723	130.581	10.4126	99.6803
AC007494.2_glutamatergic	90.3213	-2206.42	327.389	189.511	333.138	94.2311	-48.8645	143.764	101.155	-79.1033
AC007495.1_glutamatergic	-1721.82	-1612.34	1547.26	1229.18	-73.2888	109.56	-57.4324	-612.541	-519.353	-267.105
AC007495.2_glutamatergic	120.267	-6751.32	841.103	-23.8177	145.274	-335.578	-44.9503	298.174	-109.005	-72.0544
AC007527.1_glutamatergic	462.332	-4376.22	-417.331	314.595	181.879	102.166	-75.1194	-137.089	-23.6509	-32.0402
AC007533.1_glutamatergic	403.44	-7812.73	618.809	282.86	343.541	-405.592	-66.3005	407.647	-169.463	54.1121
AC007541.1_glutamatergic	-305.531	-1554.82	-933.478	-1249.32	-224.079	-269.008	-46.4387	-276.465	-41.2559	17.8191
AC007563.2_glutamatergic	-1011.85	-1237.41	854.727	-30.6546	13.6547	54.5471	-8.66522	-66.7256	-5.84551	-2.41151
AC007566.1_glutamatergic	111.469	-1580.81	1736.33	-1270.9	-96.7139	676.219	16.6081	-226.358	-107.508	-65.5524
AC007610.2_glutamatergic	393.221	-2921.28	228.858	-357.625	104.377	-319.943	-13.8173	205.535	269.443	41.963
AC007610.4_glutamatergic	150.892	396.336	297.415	-92.5592	-239.71	-241.21	46.8957	-51.6301	12.18	-34.5601
AC007611.1_glutamatergic	-130.475	61.2815	67.9445	-794.084	-121.219	-67.3153	-18.0895	-62.3699	-112.024	42.2505
AC007613.1_glutamatergic	-157.672	-1662.03	-351.188	-1116.89	-90.9892	-324.329	-110.628	-267.233	-32.5269	-7.19786
AC007619.1_glutamatergic	799.24	317.242	1034.22	236.135	-57.2654	615.249	38.2453	-219.125	22.5142	-167.291
AC007622.2_glutamatergic	402.542	-4986.74	910.585	-553.732	7.01206	-696.862	169.559	241.852	160.288	-103.156
AC007656.1_glutamatergic	-1706.34	242.968	259.415	-19.4094	-6.99788	-74.6182	-21.5656	-186.36	16.3793	2.32246
AC007679.2_glutamatergic	305.117	-7483.73	-676.138	-1584.27	271.527	-105.69	44.2349	338.829	667.788	89.2542
AC007681.1_glutamatergic	218.613	31.5792	329.3	-1.99319	-89.2806	-210.496	-28.8749	-197.51	-357.12	41.0186
AC007686.2_glutamatergic	225.403	-2038.84	1167.97	-198.79	-169.097	659.394	139.885	-73.8495	-501.685	-159.206
AC007686.3_glutamatergic	-99.7175	-1334.05	549.843	-826.442	-405.359	153.453	79.5888	-173.425	62.1077	49.3313
AC007688.2_glutamatergic	-183.613	-1764.02	327.281	-847.917	-30.0372	-175.925	-41.7199	-74.2757	-136.136	18.8704
AC007743.1_glutamatergic	-193.122	-846.369	882.486	5.49094	-41.6623	142.651	54.3666	-88.1142	-349.396	-48.2401
AC007773.1_glutamatergic	-164.655	-162.778	-749.622	-1111.31	-73.553	-674.402	-56.9235	-361.351	-33.0214	-53.8154
AC007780.1_glutamatergic	504.141	-1617.69	2385.4	589.464	30.1951	727.695	134.78	32.3285	-434.858	-284.113
AC007785.1_glutamatergic	-1142.04	-22.4388	2438.68	53.9169	-83.6735	685.512	31.5351	-101.239	-173.574	-103.646
AC007785.3_glutamatergic	813.38	-1832.61	1430.77	1180.62	174.599	-604.015	-80.6573	2.84137	-70.9891	78.7013
AC007878.1_glutamatergic	693.476	1259.43	-435.366	-247.37	359.425	-112.881	86.1567	-166.411	-24.4085	-128.03
AC007879.1_glutamatergic	-59.7194	-1452.01	229.169	-296.452	-190.47	-341.8	7.66842	-137.375	-466.557	32.4962
AC007938.3_glutamatergic	717.07	2461.77	-1318.02	405.236	-209.313	-298.037	-10.6754	-890.521	-284.506	-165.135
AC007953.2_glutamatergic	162.044	-957.128	-354.345	-291.389	146.377	107.474	-28.0641	369.938	266.945	72.2458
AC007966.1_glutamatergic	464.757	1816.15	249.246	-1650.85	-246.639	429.264	-58.1692	-137.665	57.0838	46.7309
AC007996.1_glutamatergic	480.593	2306.51	-435.495	1165.09	198.978	-275.413	-178.105	-148.933	186.784	-4.68073
AC008014.1_glutamatergic	-1411.2	597.293	1848.41	-234.372	-17.8345	129.706	7.07374	-101.242	-121.074	-38.848
AC008040.5_glutamatergic	-69.8081	-3241.21	20.6004	-246.392	191.182	-45.8637	-58.3613	-329.215	-132.66	-34.0527
AC008050.1_glutamatergic	-1408.75	740.63	1351.14	-1746.09	-5.68444	373.536	32.8027	-139.361	-59.2958	48.0697
AC008056.1_glutamatergic	-576.41	-12680	991.487	40.5957	13.3104	-70.2996	-6.68699	73.8565	-47.2158	14.2212
AC008056.2_glutamatergic	74.9032	-10049.8	226.207	-260.204	92.0602	-324.097	-66.7849	286.442	-55.2017	71.6349
AC008067.1_glutamatergic	-290.721	-10574.4	69.1796	-225.04	64.5852	-70.9839	-30.8953	174.774	8.35932	60.8157
AC008073.2_glutamatergic	28.835	-2985.41	1016.47	-288.369	-11.6344	321.238	22.7898	235.937	-95.8556	32.8501
AC008073.3_glutamatergic	683.935	-1773	1846.58	158.391	-114.063	465.932	60.9191	-196.861	-93.2849	60.7879
AC008074.1_glutamatergic	-1098.05	-730.31	2597.09	973.051	-17.1294	-217.006	-9.64076	-371.774	-349.625	-91.2301
AC008079.2_glutamatergic	513.024	-4848.56	797.251	-1367.15	79.5013	20.9851	-93.6392	218.832	20.4765	82.2472
AC008083.1_glutamatergic	-252.359	-3694.08	1259.23	324.936	-193.907	-162.246	31.6523	37.3984	16.2524	40.5268
AC008083.3_glutamatergic	-423.639	-933.837	1453.41	829.341	-224.381	-152.595	3.73701	-145.996	-84.9316	76.0833
AC008083.3:RNF31_glutamatergic	98.9375	-12.1206	178.272	59.2914	63.8874	29.6429	5.48111	-85.9813	-98.4078	8.62075
AC008105.1_glutamatergic	574.254	-2039.7	219.894	-25.4516	-266.7	-68.58	-88.5998	122.095	285.126	82.0661
AC008105.3_glutamatergic	-380.839	-2966.25	1825.72	-209.533	-186.603	-210.904	-0.430229	-108.053	-944.129	-94.524
AC008115.2_glutamatergic	-492.048	-11259.5	1547.12	-66.5257	145.023	-555.979	31.8593	526.431	-410.488	58.2853
AC008124.1_glutamatergic	117.804	2012.64	-907.326	-839.372	107.63	50.3099	-182.95	-269.504	-96.196	-236.354
AC008127.1_glutamatergic	-527.728	1512.78	1383.89	-1076.33	-29.8808	97.3401	-18.8967	-172.833	-97.6672	-6.20378
AC008250.1_glutamatergic	-56.1694	-3365.21	661.268	-250.989	93.5509	-272.255	-19.3779	255.839	5.27175	6.97281
AC008269.1_glutamatergic	883.856	984.562	381.677	-644.018	150.937	-54.1239	-30.2555	-129.862	-54.2746	5.93585
AC008393.1_glutamatergic	-156.83	-1827.76	-348.667	-667.674	-198.574	44.6537	-35.1688	-201.929	-99.2099	-112.923
AC008403.3_glutamatergic	339.603	-3342.69	-212.458	-1633.54	136.893	606.843	-5.60635	408.845	484.983	70.5131
AC008415.1_glutamatergic	-310.078	452.39	26.2471	-10.0822	-1.23668	8.30309	1.82694	-4.21597	-7.35315	-0.570998
AC008438.1_glutamatergic	-15.7838	-2013.68	1028.71	-571.995	-207.068	-893.286	87.6521	-289.516	-348.042	22.2357
AC008438.2_glutamatergic	-184.715	-1480.22	1166.89	304.896	-154.417	-118.285	-119.857	-444.339	-689.954	-242.603
AC008440.2_glutamatergic	575.777	-6202.65	-849.356	542.919	-214.591	195.668	25.8518	4.3924	-79.118	3.08875
AC008443.1_glutamatergic	-102.537	-4944.75	1260.23	-313.614	68.5019	254.205	-5.78631	177.637	-46.4921	-49.1128
AC008443.5_glutamatergic	66.176	-3794.67	-729.917	-53.0957	31.4645	12.4664	-88.6781	-319.002	-51.6316	-1.98999
AC008464.1_glutamatergic	115.725	-3592.86	613.411	-253.862	149.901	-38.8923	44.3697	310.431	41.8752	24.5928
AC008467.1_glutamatergic	-252.747	866.651	923.045	-324.847	-72.9092	219.874	73.8821	11.3499	-17.7879	128.439
AC008496.2_glutamatergic	-287.561	-4618.04	419.604	302.232	417.358	-425.288	-77.6782	367.028	16.1524	25.876
AC008522.1_glutamatergic	-107.73	-6200.76	-333.184	-16.433	86.4642	9.71564	23.8353	-133.706	431.417	-27.2757
AC008534.1_glutamatergic	644.93	-4361.43	686.707	-624.318	168.531	153.839	32.4499	175.788	291.881	-137.96
AC008537.1_glutamatergic	-88.5352	-1688.81	2886.02	219.831	-37.0088	248.248	67.8473	55.7577	-17.1289	-37.6046
AC008537.2_glutamatergic	454.482	-3617.46	1341.97	-85.3469	70.8001	-46.4186	227.781	652.443	254.472	-72.9515
AC008537.4_glutamatergic	376.16	-2372.76	401.1	-662.552	35.0292	116.546	-5.61468	181.098	78.0242	81.5412
AC008543.1_glutamatergic	911.716	-1089.17	949.318	-1071.66	-238.129	339.759	-122.586	-136.383	12.3539	243.062
AC008560.1_glutamatergic	130.967	88.6092	-660.904	186.947	-209.562	-17.7961	-20.2447	-130.687	457.036	70.5616
AC008574.1_glutamatergic	-820.37	-773.836	-647.572	82.1423	23.9346	-92.3085	-13.0815	-52.8109	41.0418	11.0473
AC008575.1_glutamatergic	820.681	48.1011	668.273	-76.3873	-230.991	300.573	139.336	-466.937	-53.7763	50.3599
AC008575.2_glutamatergic	636.341	-547.922	-1198.38	-1005.75	280.001	-668.671	70.7091	-433.236	113.016	-29.2968
AC008591.1_glutamatergic	-1600.54	-5412.42	1893.07	884.893	-37.9376	164.527	9.29543	-60.1081	0.587495	-10.1764
AC008610.1_glutamatergic	129.589	-209.788	657.707	-965.264	-141.305	199.915	18.5256	302.112	-123.793	15.785
AC008629.1_glutamatergic	-330.937	58.2411	-5.7724	-1364.33	-51.7857	-681.622	-162.613	-393.54	-538.116	-57.9274
AC008649.2_glutamatergic	66.394	-3061.97	976.915	-423.667	212.233	-111.046	171.138	671.909	254.399	-112.691
AC008652.1_glutamatergic	-13.6225	391.622	-151.623	132.597	214.452	238.858	-131.907	94.9059	329.272	49.2064
AC008662.1_glutamatergic	-1200.37	-4249.44	527.385	-251.609	-77.4295	-156.729	-20.888	-138.567	-225.034	33.7678
AC008667.1_glutamatergic	122.378	-1441.53	1028.86	336.701	-26.2883	-519.973	-4.13343	-453.526	-340.026	94.8277
AC008669.1_glutamatergic	3.08551	915.899	-702.468	-73.7795	-238.274	225.616	22.7701	-575.372	338.825	-133.572
AC008676.1_glutamatergic	-152.803	-3463.52	563.432	-494.407	-31.4342	-134.056	59.7741	354.535	240.335	135.445
AC008676.2_glutamatergic	331.491	-6971.24	641.51	-502.089	45.8585	-175.703	86.5174	263.508	346.342	16.246
AC008686.1_glutamatergic	621.555	-4694.73	1461.74	-94.9708	-26.1925	154.098	14.3404	-28.6684	-35.3799	-118.419
AC008691.1_glutamatergic	-898.726	-981.029	394.214	502.824	33.2014	-83.9661	-13.8801	9.94721	-84.1694	7.66506
AC008695.1_glutamatergic	-114.704	1111.3	-34.8165	-843.882	-274.906	98.6139	148.542	-217.094	72.3761	-30.8103
AC008696.2_glutamatergic	-313.766	-4163.22	267.114	-138.232	27.5334	-47.7814	0.648695	35.5627	12.005	4.61274
AC008700.1_glutamatergic	-569.753	-4022.67	684.035	-609.284	49.2657	7.74301	34.4299	219.949	143.837	81.7504
AC008708.2_glutamatergic	-193.973	-7474.6	-948.151	-1292.8	328.067	-365.822	-60.1303	326.358	433.318	175.687
AC008728.1_glutamatergic	716.819	-6420.87	1234.26	-273.343	214.703	-50.1808	118.135	324.066	271.126	-57.399
AC008731.1_glutamatergic	-654.269	-11486	1598.67	-1184.41	177.287	191.911	50.5649	351.52	211.75	-61.336
AC008735.2_glutamatergic	287.847	-3880.19	621.923	-2309.77	458.927	-563.153	-97.4183	158.953	699.271	4.09135
AC008736.1_glutamatergic	-96.7976	-1311.5	-379.296	-512.548	-142.823	194.08	-185.661	-25.7007	20.5149	105.83
AC008741.2_glutamatergic	315.489	-1975	501.836	-1214.84	-221.782	-186.009	-61.2559	-196.016	-87.3087	125.458
AC008758.1_glutamatergic	90.3271	-535.952	1066.1	458.772	18.029	201.223	225.199	-130.393	-82.0446	-9.31307
AC008758.2_glutamatergic	316.558	-3477.82	118.69	-606.052	88.0421	65.231	123.951	208.012	184.931	-46.9716
AC008758.4_glutamatergic	539.224	-392.205	779.175	-888.541	-170.21	594.012	131.211	-142.38	-38.1793	-74.6321
AC008758.4:AC008758.5_glutamatergic	86.5729	929.919	585.12	-457.315	-225.107	524.286	88.426	-191.513	-76.4959	-44.6498
AC008758.5_glutamatergic	995.272	-142.593	1610.2	-270.298	-215.665	648.073	144.965	-183.128	-99.1693	-78.2265
AC008758.5:AC008758.6_glutamatergic	229.021	-263.82	462.321	-14.4861	20.4645	159.927	101.861	21.7973	-58.2699	-15.2864
AC008758.6_glutamatergic	602.723	402.703	337.799	-616.36	-96.0091	279.882	101.641	-12.2784	-187.123	-90.5629
AC008761.1_glutamatergic	23.7593	-6798.45	1575.55	-1083.27	153.724	-868.275	-53.426	179.317	285.066	27.5609
AC008764.1_glutamatergic	361.285	-2628.07	417.081	-567.346	-21.7958	-530.931	187.97	90.0151	-207.415	113.673
AC008764.6_glutamatergic	-104.616	-1085.44	248.937	-786.351	-386.499	-30.1726	-144.076	-53.4119	-109.334	-76.7223
AC008764.8_glutamatergic	207.663	-1383	18.3974	-832.233	-157.77	-355.209	-171.648	122.92	127.396	36.4305
AC008770.1_glutamatergic	183.732	-4324.47	944.511	-949.284	65.6459	-726.794	-52.7704	-83.9796	-314.437	103.698
AC008770.3_glutamatergic	327.757	-12.4245	507.974	192.682	-145.775	-283.789	-82.4371	-510.23	-361.283	49.2503
AC008771.1_glutamatergic	486.03	-3235.3	-978.407	-452.486	-107.044	-14.9879	-135.656	-486.894	-116.049	175.303
AC008780.1_glutamatergic	-346.24	-2853.01	-1240.67	-112.072	332.766	-644.042	-56.1285	41.6447	393.201	-8.30293
AC008780.2_glutamatergic	-1315.71	-6922.73	-1883.62	-155.618	264.692	-577.057	-19.2571	102.502	177.076	25.1311
AC008781.1_glutamatergic	374.068	-3105.67	462.815	-1012.96	155.597	174.476	-53.3069	378.712	265.076	84.4559
AC008781.2_glutamatergic	-191.231	-5423.18	1013.42	-443.732	-104.289	-364.186	123.509	218.324	54.7885	20.9268
AC008870.4_glutamatergic	145.582	-2882.72	764.049	-129.477	14.8054	128.176	21.224	292.657	299.858	-76.1459
AC008871.1_glutamatergic	413.081	-5454.6	650.443	-151.074	102.102	-514.009	-18.9337	-9.12783	100.229	59.6277
AC008878.3_glutamatergic	-16.7664	-2783.23	973.148	-375.003	-107.008	-157.201	1.1124	177.168	-38.3252	-36.9528
AC008883.1_glutamatergic	-18.9669	-4928.25	630.284	-125.327	225.813	-366.778	-46.7734	240.108	49.4034	-165.063
AC008892.1:GPR1-AS_glutamatergic	222.904	-152.079	40.415	76.7007	-68.4696	-10.2415	-100.168	98.1553	48.719	-35.0908
AC008895.1_glutamatergic	439.957	-370.403	469.883	-109.092	102.214	-350.834	-83.8164	-292.113	-138.684	287.763
AC008946.1_glutamatergic	214.424	-575.442	1265.73	207.087	-153.103	-410.18	51.3318	-302.146	-256.876	-95.1151
AC008966.1_glutamatergic	275.869	-645.721	-1074.35	-901.122	-147.261	-772.827	-180.843	-248.304	148.167	63.9644
AC008969.1_glutamatergic	-79.1407	-4032.72	292.515	-1676.78	-6.15966	-139.495	-138.277	-333.006	191.478	43.8585
AC008992.1_glutamatergic	-72.6227	4.62428	1568.53	-63.4354	-272.526	425.739	182.693	-208.076	-76.0621	-63.1635
AC009019.1_glutamatergic	315.384	-3500.42	182.452	-1309.34	181.715	376.184	154.978	306.344	477.614	-27.7436
AC009041.2_glutamatergic	-648.133	-3365.32	449.672	163.248	24.4341	-41.358	-5.57376	1.70182	15.2375	10.0492
AC009053.3:AC009060.1_glutamatergic	22.781	-246.408	-310.9	-424.803	97.5179	-198.994	-38.5808	63.6194	41.8712	77.8143
AC009060.1_glutamatergic	104.664	-2756.06	389.854	-213.371	197.256	-28.8911	-0.432136	142.788	200.728	32.5544
AC009061.2_glutamatergic	-1057.43	-2498.97	2489.93	-420.877	-46.2961	-88.5991	-28.103	114.031	-372.713	42.5539
AC009063.2_glutamatergic	1.00762	-3875.53	-118.715	48.8199	-37.8151	322.609	-70.0603	-20.7371	-117.303	21.1796
AC009065.2_glutamatergic	434.368	-4053.96	824.967	-90.9394	104.502	-427.095	3.84551	289.879	-61.8976	-107.875
AC009065.4_glutamatergic	415.575	-219.492	612.522	281.019	-295.848	114.609	8.64973	387.126	55.8233	11.1503
AC009078.3_glutamatergic	-241.38	-1095.44	925.994	-272.097	-48.9784	-1035.93	111.945	-162.826	-760.499	-13.8788
AC009084.1_glutamatergic	-381.448	21.6556	-204.383	-2141.67	-180.154	-69.9709	101.337	-443.783	-248.323	14.8197
AC009084.2_glutamatergic	91.1135	-8390.15	1662.77	-947.589	108.452	-436.971	69.4875	446.336	254.486	64.8591
AC009093.2_glutamatergic	-146.679	-1938.19	-128.219	-855.329	50.5898	-64.4757	-20.4332	-44.3183	-77.6635	-47.776
AC009093.2:BANP_glutamatergic	-17.2683	334.92	-212.214	-240.421	-31.1769	-388.498	54.2283	-105.913	-129.039	85.4309
AC009097.1_glutamatergic	500.953	-4628.32	157.07	-484.624	195.433	-8.82107	-141.213	199.789	329.13	114.603
AC009107.2_glutamatergic	-238.908	-1892.88	296.385	-230.373	233.756	-131.412	-26.9761	-8.98128	-148.004	228.724
AC009113.1_glutamatergic	252.098	-2187.26	86.2992	157.53	-403.721	-51.6055	-85.2299	-13.7203	-161.829	-85.5269
AC009118.3_glutamatergic	573.784	-1354.22	608.328	28.2234	276.384	99.9727	106.626	176.702	547.564	-137.129
AC009119.2_glutamatergic	489.452	-486.182	1527.99	786.933	-86.6059	190.218	225.416	-114.604	-220.141	-62.0927
AC009120.2_glutamatergic	-9.87168	-379.652	2585.51	608.817	87.2803	-511.637	47.7396	54.2405	17.7263	83.6918
AC009120.2:PDPR_glutamatergic	9.13029	219.981	133.109	-22.8339	78.6261	-38.5506	122.542	-98.2592	-189.596	64.1385
AC009120.5_glutamatergic	-200.583	-3359.74	566.969	-521.718	-59.4736	-22.4601	-48.2402	156.617	-102.305	-36.3354
AC009120.6_glutamatergic	-772.94	312.234	2075.1	-1379.42	-184.491	448.23	-27.1448	-387.056	-341.373	-50.6334
AC009122.1_glutamatergic	445.014	-3905.35	2069.72	36.0816	-161.79	722.69	167.336	50.6534	-208.608	-204.007
AC009126.1_glutamatergic	-641.92	1289.58	2274.93	157.919	-68.7302	37.9882	-51.8929	-208.415	-434.41	-15.2759
AC009133.1_glutamatergic	460.113	-6342.91	910.364	-621.479	104.274	9.17895	-52.2266	403.468	161.333	-49.8956
AC009134.1_glutamatergic	-399.793	-4708.18	64.8124	-39.2183	100.682	-419.301	-108.345	26.3419	95.3927	74.7304
AC009135.1_glutamatergic	806.837	-16.4091	237.505	314.657	105.917	-78.7144	-244.692	-171.333	15.6898	163.666
AC009135.2_glutamatergic	-539.886	-340.297	327.061	159.705	-0.546819	30.6789	1.90303	-14.7334	-11.3368	-5.13973
AC009135.3_glutamatergic	-258.838	1342.92	658.011	-19.585	49.5083	-318.971	-89.348	-51.4597	46.0324	56.48
AC009137.1_glutamatergic	359.192	-4174.94	892.464	95.4428	51.8593	-54.1625	-57.1043	354.294	-54.8184	-42.1106
AC009148.1_glutamatergic	625.413	-142.548	741.225	-896.008	-436.773	-506.313	-86.5331	-328.976	-502.98	260.596
AC009163.1_glutamatergic	-708.446	-2576.26	-459.103	-1810.83	-15.5023	-98.4929	106.895	18.6077	149.086	-134.442
AC009163.4_glutamatergic	499.216	-3132.08	-221.207	-636.869	41.5235	-262.667	84.5392	-189.099	138.624	168.748
AC009163.7_glutamatergic	-255.693	-2542.3	-114.053	-1005.63	149.727	-246.348	-139.113	136.822	169.117	111.581
AC009226.1_glutamatergic	176.911	-1528.7	266.757	-409.38	-64.2286	471.929	-20.804	-130.119	-663.702	-167.653
AC009227.1_glutamatergic	-323.443	-5598.88	-241.233	-178.835	275.993	-194.398	63.8413	398.735	456.706	54.3885
AC009228.1_glutamatergic	150.166	-1491.18	1486.42	36.6505	-51.8135	442.517	127.594	93.6626	348.942	97.7774
AC009229.2_glutamatergic	-639.176	-4018	546.061	-794.672	120.33	-11.8795	35.845	347.041	-108.301	45.2169
AC009234.1_glutamatergic	541.031	-4789.27	495.97	-173.663	250.835	-445.951	50.812	450.883	401.64	0.0795493
AC009242.1_glutamatergic	476.606	-2688.42	1191.56	63.3316	225.194	-46.0672	91.1674	141.168	25.4651	-129.102
AC009262.1_glutamatergic	-629.681	1498.27	997.355	-129.253	-58.4464	163.867	-62.7198	-87.6254	-186.504	-21.9586
AC009264.1_glutamatergic	-1122.63	-7506.95	1183.13	-910.56	114.313	-177.256	9.84804	181.691	150.178	52.6284
AC009283.1_glutamatergic	-210.071	-872.024	371.64	-216.7	-368.229	186.145	101.468	186.805	-242.919	-217.164
AC009299.3_glutamatergic	-161.506	-1376.63	208.467	-876.812	-7.74289	120.978	-82.0995	-215.956	-349.587	-196.863
AC009303.2_glutamatergic	137.057	-3172.99	809.491	-355.147	44.9928	-30.9783	-109.746	520.816	98.79	5.76014
AC009303.4_glutamatergic	219.974	-1564.33	-146.536	-71.2162	-280.538	259.399	-55.676	161.837	135.263	116.144
AC009312.1_glutamatergic	-662.164	-271.898	558.806	-506.279	145.684	142.13	-73.0013	-23.1492	58.456	-69.6426
AC009318.1_glutamatergic	183.291	-2649.54	-71.9797	-1265.94	13.2573	420.5	-10.27	-267.948	-296.613	-216.446
AC009318.3_glutamatergic	134.491	-1745.92	106.256	-190.83	140.602	220.947	79.0567	189.574	130.524	-37.1652
AC009365.2_glutamatergic	468.934	-7162.68	1406.98	623.581	130.971	-129.566	30.548	481.5	232.013	-53.6391
AC009403.1_glutamatergic	379.784	-3830.53	757.619	-570.42	-37.7532	-401.288	-226.487	-129.173	-23.4445	25.9195
AC009403.2_glutamatergic	-639.602	-384.605	1121.41	-1038.43	-205.906	831.564	18.3731	-224.829	-98.517	-3.73348
AC009404.1_glutamatergic	168.881	-355.91	-109.52	-1411.41	-198.274	-389.527	184.54	167.254	-1.2119	142.461
AC009407.1_glutamatergic	699.919	1745.08	648.9	-1640.68	-242.038	973.548	140.094	342.791	-251.249	-132.144
AC009414.2_glutamatergic	615.428	-5435.81	-2434.39	-80.9694	-97.43	136.728	-87.802	-398.312	-94.8635	-113.428
AC009435.1_glutamatergic	-633.961	456.117	1108.49	-233.535	-34.7888	319.412	89.8419	-4.21116	-18.4353	-115.107
AC009478.1_glutamatergic	-470.441	-5114.01	147.163	43.6858	154.234	-245.024	-129.69	17.5201	97.5212	69.1412
AC009487.4_glutamatergic	353.661	279.29	542.29	576.25	-38.5523	693.449	161.208	-503.816	-11.4551	-214.396
AC009495.1_glutamatergic	-41.8063	158.232	-1604.68	-2046.38	147.617	-624.608	-1.24559	-36.1583	-101.847	-91.2517
AC009495.3_glutamatergic	-405.28	-682.864	-77.9782	103.783	194.694	438.134	-239.642	-56.355	31.5409	68.856
AC009501.1_glutamatergic	369.508	-5914.79	129.495	-1259.86	212.927	85.0065	-80.0502	304.932	-92.5864	30.7671
AC009542.1_glutamatergic	529.511	-4467.47	1199.81	-489.847	28.6707	418.066	5.71257	521.419	-41.3441	-124.969
AC009549.1_glutamatergic	272.972	-386.771	-572.314	1006.04	-213.796	381.364	95.3304	-313.522	27.3255	-279.476
AC009630.1_glutamatergic	371.903	-1194.03	1529.5	365.421	59.2024	-301.825	33.6434	-272.355	-560.149	-118.638
AC009630.1:MGST2_glutamatergic	9.81112	-6.4055	15.0213	-10.4466	3.06361	14.521	-19.5851	38.6056	13.0968	-25.7557
AC009646.2_glutamatergic	-133.731	-3309.01	78.6002	-560.954	-62.7612	238.833	13.2113	-124.505	258.25	-14.7451
AC009652.2_glutamatergic	-88.5267	-14.5997	-400.334	-1733.33	-166.285	-146.382	4.88125	-74.8631	45.2813	165.708
AC009686.1_glutamatergic	549.294	-4789.41	880.788	-957.194	344.068	-65.9962	-26.7178	478.01	563.026	52.074
AC009690.1_glutamatergic	-189.062	-1675.36	2468.17	-691.863	-87.9514	-578.728	-31.4958	-303.929	-524.941	-43.7084
AC009690.2_glutamatergic	-925.158	-13152.4	2163.95	-1519.12	130.373	-459.482	-28.2132	170.813	-35.3731	12.9484
AC009690.3_glutamatergic	100.634	768.787	-79.7388	-1258.24	112.754	-521.481	6.75382	-443.58	-229.444	7.92099
AC009812.1_glutamatergic	12.4089	-1465.68	-314.722	559.615	141.867	52.584	-139.104	-151.151	-319.05	-177.343
AC009831.1_glutamatergic	-217.006	-3309.72	-365.344	-458.045	-2.69463	-230.383	-172.419	131.602	107.265	330.85
AC009948.1_glutamatergic	-215.675	902.231	-934.526	-2681.93	-165.79	-316.197	-156.422	-431.941	-456.038	14.3708
AC009948.5_glutamatergic	498.696	654.396	-13.4983	-414.029	-43.2603	-400.499	-158.162	-162.872	-303.074	104.384
AC009950.1_glutamatergic	228.022	-550.416	1975.66	-138.567	-200.737	839.797	208.534	-129.11	-203.946	-115.187
AC009951.1_glutamatergic	-61.4869	1778.48	231.591	657.074	-206.706	-528.483	-134.877	-203.273	220.735	197.248
AC009951.2_glutamatergic	-165.305	-3365.24	502.312	-133.871	12.8433	-590.023	-148.071	44.3081	204.601	173.07
AC009961.1_glutamatergic	-830.723	-38.1671	1830.43	183.972	133.711	198.951	-91.2725	-454.827	76.0118	90.8604
AC009975.1_glutamatergic	-1533.65	-4723.28	1432.13	-877.177	108.818	-33.9985	18.6508	94.1234	107.987	11.9952
AC009975.2_glutamatergic	-1458.45	-1244.82	1253.95	89.6846	-21.3138	198.692	7.85169	8.26884	285.609	52.0331
AC009996.1_glutamatergic	-134.481	-430.469	718.134	-364.42	-123.638	57.3144	129.558	34.6827	-7.79042	134.638
AC010099.4_glutamatergic	-1603.72	2788.55	236.63	-1138.14	57.2155	20.4023	21.2061	34.5448	-53.4612	-16.1222
AC010127.1_glutamatergic	-526.905	-8822.48	528.042	-815.366	65.5563	-89.1983	5.08874	74.2596	41.2913	9.0242
AC010149.1:TPM3_glutamatergic	216.999	448.575	-956.551	1128.35	-473.718	-102.83	20.2578	246.199	127.935	48.4442
AC010157.1_glutamatergic	727.856	-5393.43	436.611	-307.02	316.931	-380.54	-81.0945	596.917	350.051	118.004
AC010168.1_glutamatergic	-979.859	-9501.24	1351.57	-1511.46	168.446	-23.7172	88.0857	294.461	201.036	-95.5423
AC010168.2_glutamatergic	23.9681	110.771	230.243	-136.758	45.8478	-272.723	16.5157	-101.84	-405.298	-163.325
AC010175.1_glutamatergic	494.073	1520.18	316.968	-1638.55	-299.951	342.642	-12.2307	-235.115	-293.47	41.5046
AC010198.1_glutamatergic	400.686	-3091.24	1009.48	-324.546	-138.386	-11.2877	-187.886	-36.5739	-426.179	8.4018
AC010210.1_glutamatergic	-619.947	1852	111.914	-2621.01	6.14183	65.1683	-70.3514	-347.302	-249.593	-100.552
AC010226.1_glutamatergic	85.9865	-2473.38	-372.992	-907.996	26.8262	289.521	-159.591	-123.539	-214.234	-75.9872
AC010230.1_glutamatergic	-1256.03	-1198.93	-797.088	189.866	130.623	-304.831	-102.064	-179.405	12.7705	-1.56496
AC010260.1_glutamatergic	-377.731	-6744.47	450.189	-1429.54	27.6887	225.307	12.7376	406.077	-35.8544	133.807
AC010266.2_glutamatergic	-693.868	-135.5	-817.207	16.9303	59.8944	151.709	-105.606	-304.39	237.693	84.5386
AC010273.1_glutamatergic	851.259	-3759.35	960.553	17.426	60.1417	154.902	32.763	237.567	-48.2723	-8.33712
AC010275.1_glutamatergic	-386.284	-9389.19	199.126	-537.373	414.465	-659.471	4.78356	745.047	263.281	165.986
AC010280.2_glutamatergic	-285.8	830.711	112.968	-887.973	109.554	-99.4601	25.539	-250.436	-40.0889	-23.01
AC010300.1_glutamatergic	302.138	-2595.72	269.811	-596.102	119.172	-150.412	-106.115	107.703	284.145	-40.7443
AC010307.2_glutamatergic	531.115	-5354.24	842.785	-154.516	464.837	-88.2544	16.1661	572.071	280.842	-40.7953
AC010307.3_glutamatergic	58.4241	-3177.07	881.821	325.606	386.39	55.6395	54.4879	566.829	-137.019	-39.1993
AC010307.4_glutamatergic	178.402	-6682.5	1555.62	164.929	295.499	-340.087	41.0997	712.433	-68.7043	33.0899
AC010317.1_glutamatergic	-409.046	-2448.67	244.061	813.537	-19.6689	-13.4731	-9.05591	-1.66275	-26.0844	4.06015
AC010320.2_glutamatergic	488.583	-3616.3	-270.848	-963.719	248.778	246.106	111.531	463.941	185.081	-147.923
AC010320.3_glutamatergic	475.463	-2921.09	654.466	-1048.62	-75.7571	305.84	-139.022	249.233	195.5	3.24622
AC010320.4_glutamatergic	318.754	-2471.52	562.791	-681.566	-163.039	238.164	-128.667	228.42	57.9274	78.7669
AC010325.1_glutamatergic	-144.716	540.534	367.611	-827.34	-171.806	-20.4294	145.028	-145.675	-162.896	-61.8697
AC010326.2_glutamatergic	536.728	1023.82	250.548	-885.42	-369.251	-11.6221	191.826	-220.041	-308.103	18.8559
AC010327.3_glutamatergic	269.477	-6534.85	-406.359	608.662	47.9303	78.4713	-52.2215	-63.9866	-227.51	-44.956
AC010328.3_glutamatergic	286.323	850.278	-1688.83	-851.96	-48.2989	-37.3447	-67.8046	-557.185	157.388	-27.5179
AC010331.1_glutamatergic	-16.2341	-2391.91	109.76	-664.533	-124.77	57.167	-259.03	90.2461	210.872	47.2799
AC010333.2_glutamatergic	-188.984	-4032.5	869.695	-1257.92	140.32	442.76	-22.6741	283.262	388.765	70.5701
AC010336.3_glutamatergic	1015.21	-1857.04	-334.67	625.844	189.473	239.021	-38.0238	-134.738	366.277	30.4437
AC010336.6_glutamatergic	300.005	-1335.21	-590.541	-140.027	149.733	271.997	11.9952	8.32741	151.664	-164.229
AC010343.3_glutamatergic	-440.204	-1215.15	583.209	12.1233	-85.341	-29.9288	105.885	-6.29094	-207.674	-58.2076
AC010422.2_glutamatergic	139.059	-3.7954	1091.64	-208.671	18.2066	-473.679	251.601	-126.861	-238.954	-60.3743
AC010422.6_glutamatergic	76.5644	505.28	326.217	-1510.65	-31.9327	-426.064	48.7066	-296.22	-71.0082	139.242
AC010435.1_glutamatergic	271.192	2823.7	-540.359	-1633.98	-173.335	-210.23	-24.0234	190.674	-120.36	123.272
AC010435.1:AMD1_glutamatergic	40.9308	140.246	11.0718	127.967	78.488	-132.544	133.341	-143.244	-101.316	63.5473
AC010491.1_glutamatergic	177.834	-2788.84	-438.614	-1002.03	-42.1187	-517.839	-171.903	76.068	5.78683	187.201
AC010503.1_glutamatergic	1009.68	-2740.13	-3092.67	1401.38	-63.6137	804.694	5.00086	-365.23	87.557	-165.052
AC010504.1_glutamatergic	13.9136	-1466.18	551.246	-562.258	101.141	-249.235	-40.0191	-170.762	-51.8427	-19.8368
AC010522.1_glutamatergic	99.2082	-217.66	293.47	-231.515	-168.83	-415.325	3.02834	-345.292	-278.892	158.156
AC010531.1_glutamatergic	57.9414	-146.94	-197.47	-1587.46	-144.515	-374.175	105.981	-41.0773	120.388	189.859
AC010531.3_glutamatergic	226.97	-3172.95	572.986	-378.168	199.24	-78.3004	-90.9639	341.36	-186.437	92.4791
AC010531.5_glutamatergic	274.941	-4669.31	1241.66	-565.759	305.23	82.1045	18.3863	655.329	162.256	41.0847
AC010542.3_glutamatergic	558.494	-1255.82	3015.05	-727.829	-277.53	1170.31	107.571	-115.535	-271.237	-101.428
AC010615.2_glutamatergic	644.701	-4161.1	1004.52	-1954.42	56.8479	183.922	12.6031	107.659	226.004	24.1708
AC010615.4_glutamatergic	467.986	1918.45	598.372	-2615.72	28.7322	62.7233	-4.09096	-60.6522	2.3963	-0.368196
AC010618.3_glutamatergic	196.175	-3726.28	1371.11	-1784.64	-8.78742	-809.546	16.9802	-53.6373	-40.1139	83.1257
AC010624.1_glutamatergic	-220.203	-933.217	709.206	-67.2952	-63.0754	360.613	127.02	-39.246	-418.071	-25.1501
AC010624.2_glutamatergic	56.1104	95.6147	-1171.37	86.6333	-583.706	222.161	112.515	283.216	271.683	20.2069
AC010624.2:SYT3_glutamatergic	310.6	782.333	-1275.5	227.61	-591.767	112.346	186.007	433.87	49.4497	41.6368
AC010624.3_glutamatergic	-441.446	-1194.32	178.889	-354.435	311.949	-163.924	-109.72	-11.6252	-37.0314	126.365
AC010632.1_glutamatergic	652.719	-1038.08	-1185.16	-1898.83	35.494	-377.438	-182.215	-77.4329	113.333	-66.306
AC010632.2_glutamatergic	128.367	-829.974	521.971	-121.798	-86.3099	-51.8557	-165.81	-197.874	-149.799	47.7606
AC010636.2_glutamatergic	244.957	-19.0481	870.396	478.511	-190.6	627.289	-13.8783	-336.38	-168.374	-77.6784
AC010642.2_glutamatergic	234.513	-5690.59	-1830.35	-268.164	69.7433	124.84	-41.0323	-311.575	146.744	-52.8808
AC010655.2:EFCAB3_glutamatergic	-47.9888	189.597	-112.835	-66.8912	18.9206	-360.279	109.95	-167.241	-137.503	63.5408
AC010655.4_glutamatergic	71.6997	300.525	-654.897	-903.499	-46.0248	-1216.12	177.193	-210.305	14.5029	65.9701
AC010655.4:EFCAB3_glutamatergic	70.4298	43.4006	-41.4164	3.93659	-57.2577	-80.704	-1.64518	-11.4569	12.8065	52.6877
AC010680.1_glutamatergic	632.611	885.438	-73.4505	-254.329	-101.977	-533.288	-41.7294	-292.288	-238.294	63.9694
AC010680.3_glutamatergic	-63.3952	295.726	279.352	-415.006	-187.991	-320.419	-33.6349	50.478	-190.276	68.0238
AC010680.4_glutamatergic	-43.9374	730.13	-131.218	-224.709	-264.198	-136.597	-104.807	-82.9816	-253.303	97.5016
AC010735.2_glutamatergic	-79.7785	800.55	-1716.23	-2673.78	153.708	-956.115	-107.494	-158.266	-532.763	-295.875
AC010809.1_glutamatergic	404.231	-943.515	972.721	409.705	291.35	-409.231	102.948	62.1584	68.7967	59.4615
AC010809.2_glutamatergic	218.745	-434.047	545.853	373.509	222.501	-441.496	112.474	-26.81	-214.396	88.9715
AC010857.1_glutamatergic	-375.495	-744.249	-797.879	-885.187	-12.9774	-295.071	204.595	17.0221	235.851	-141.16
AC010884.1_glutamatergic	-333.928	90.086	-616.65	-2515.24	-75.1607	-407.24	-29.3866	-26.0972	-414.285	-91.7991
AC010890.1_glutamatergic	76.3523	-778.578	176.148	1943.01	-7.43085	-482.248	-112.41	-137.753	-99.3617	-23.5129
AC010894.3_glutamatergic	302.507	-2474.35	-124.454	-258.212	56.631	151.529	-66.0448	71.0893	-192.934	187.681
AC010894.3:H3F3A_glutamatergic	-629	-1739.33	-5613.15	-85.2878	52.4717	667.082	14.4402	-136.418	259.901	-59.5813
AC010913.1_glutamatergic	1.83374	-2876.5	-203.726	207.564	-244.253	68.2065	-32.863	-186.129	-510.096	-262.297
AC010931.3_glutamatergic	290.171	-127.164	1115.88	-473.26	-91.1688	381.428	35.8165	-18.788	-86.6087	-53.0614
AC010967.1_glutamatergic	-1682.25	125.984	434.382	-38.2743	-104.206	282.836	-18.2074	-97.5724	-71.1121	-24.7548
AC010969.2_glutamatergic	107.368	887.308	42.2578	-105.891	-336.238	-21.2443	226.381	126.743	171.477	156.958
AC010975.1_glutamatergic	128.283	-1738.6	605.743	-241.082	234.822	-320.667	39.146	306.349	222.503	-63.2609
AC010976.1_glutamatergic	0.064167	-8524.71	979.314	-2236.47	271.294	19.4789	33.5781	552.912	301.461	25.7988
AC010978.1_glutamatergic	374.882	-4403.63	428.249	-91.068	-50.1811	-325.887	24.0142	724.474	211.06	230.954
AC010978.1:ADCK5_glutamatergic	56.2622	-1502.82	279.095	16.205	59.3974	-303.674	112.295	227.25	46.1457	90.3623
AC010980.2_glutamatergic	340.771	278.863	-1305.68	598.894	-376.326	22.9787	100.253	-111.342	-186.538	-172.483
AC010997.3_glutamatergic	-173.532	-3561.49	2625.6	473.096	-70.3555	225.567	69.3618	-11.5285	-41.7017	-64.4106
AC011005.1:MAP2K2_glutamatergic	-444.779	1386.19	-663.239	360.691	-508.571	-217.077	220.678	558.081	-452.797	-98.1681
AC011008.2_glutamatergic	228.257	2348.49	631.682	86.4112	-386.858	-279.056	222.829	399.387	-497.337	-6.02892
AC011043.1_glutamatergic	157.931	694.184	-41.2832	-185.662	-3.24808	-2.55092	-11.5583	-57.3361	7.8034	-22.6473
AC011092.2_glutamatergic	-608.883	-10962.8	829.844	-869.445	333.93	-144.468	5.70278	452.362	366.98	123.265
AC011124.1_glutamatergic	334.658	-3210.52	1052.34	-1313.81	-47.7033	471.993	152.609	608.536	256.165	17.9913
AC011247.1_glutamatergic	-1227.58	-1163.18	2194.26	-377.005	-43.1355	89.5667	-5.06718	-252.897	-332.28	-56.4831
AC011287.1_glutamatergic	-466.889	-519.155	112.003	318.187	-4.18089	2.34938	1.26352	1.78215	-3.12573	1.29263
AC011287.2_glutamatergic	-551.166	-7738.06	693.288	561.709	111.815	-308.491	-6.40491	158.936	113.748	32.6888
AC011290.1_glutamatergic	225.085	-1202.32	75.5234	-242.776	-102.812	-122.608	-123.447	66.081	160.226	173.942
AC011337.1_glutamatergic	239.576	-209.066	523.542	202.576	232.242	463.712	119.848	562.336	166.595	-153.614
AC011369.1_glutamatergic	-1475.79	-13540.8	1603.56	-360.738	164.941	208.71	23.81	355.229	19.9729	-13.7926
AC011369.1:FAM229B_glutamatergic	-39.884	-51.2683	11.0401	-72.3792	-48.2889	86.4908	-86.5606	92.0126	47.7973	-25.6967
AC011369.2_glutamatergic	117.844	272.454	556.433	311.328	201.45	526.373	-76.1735	168.442	176.712	9.54319
AC011374.1_glutamatergic	294.952	-276.081	1071.98	-22.2528	-36.4949	626.466	77.5155	83.4939	62.9659	-143.106
AC011379.2_glutamatergic	656.942	-2091.89	2388.31	750.228	-182.708	547.806	79.7989	-187.587	-132.198	-142.596
AC011389.1_glutamatergic	-228.462	-6270.38	380.272	457.794	153.281	-702.189	-89.4114	-84.0067	39.9166	174.683
AC011405.1_glutamatergic	778.581	-6496.34	820.542	72.9933	331.534	-341.777	-92.2634	471.017	62.9356	124.153
AC011444.1_glutamatergic	-290.484	-1886.35	246.136	-1624.35	211.427	249.055	23.2522	96.2914	276.768	19.0565
AC011444.2_glutamatergic	-853.527	-3632.21	214.79	-802.441	264.454	82.2445	22.8312	493.638	322.166	81.3911
AC011445.2_glutamatergic	-349.902	-1431.5	-575.758	-879.011	-77.1996	181.137	-103.241	400.934	127.924	56.4964
AC011446.1_glutamatergic	21.505	-1933.47	-196.22	133.953	-113.55	269.462	192.613	-33.935	251.44	-182.528
AC011447.3_glutamatergic	84.9495	-1231.17	695.96	-2136.38	-152.999	327.794	-23.1795	-87.1929	-239.053	-20.2416
AC011447.3:LETM1_glutamatergic	-6.81447	-1.39593	-23.5949	22.4409	-11.0346	13.706	7.41347	10.2518	22.4457	-7.48392
AC011451.3_glutamatergic	734.04	-1546.23	625.884	39.8799	218.226	-279.301	40.2553	-163.484	470.998	-48.6226
AC011462.1_glutamatergic	-429.57	-2166.36	458.65	-1251.54	-180.626	159.565	31.63	-111.007	-139.178	56.8402
AC011466.1_glutamatergic	-374.434	-785.208	-240.508	-1535.96	-245.94	-522.553	-97.4195	-196.32	3.22327	45.7191
AC011466.3_glutamatergic	-247.332	-3744.94	835.105	90.9508	122.117	-91.1056	187.819	404.946	-46.5308	-84.315
AC011468.1_glutamatergic	-229.756	-643.281	60.405	-364.393	29.0616	-80.3129	-73.6924	-91.407	-67.5449	147.694
AC011468.2_glutamatergic	533.43	204.428	267.181	-302.039	-110.867	-150.743	23.3959	-289.213	38.1823	148.401
AC011472.1_glutamatergic	492.351	-875.125	1511.24	-388.132	-154.912	145.671	44.2349	9.43016	-262.086	-43.0552
AC011472.2_glutamatergic	-63.307	-306.547	76.6219	-299.813	-101.176	390.041	289.267	67.9138	-315.43	-115.109
AC011472.4_glutamatergic	200.582	-1060.26	661.755	-10.1116	-188.393	75.8264	58.6718	-40.3324	-37.9331	-63.6731
AC011474.1_glutamatergic	-845.554	-345.84	2296.94	-334.469	-83.6041	403.141	19.9796	-288.46	73.9341	-12.2734
AC011476.3_glutamatergic	117.643	-6346.06	1746.87	-2599.78	14.8551	190.662	-14.1481	95.1204	-58.7843	53.9461
AC011477.2_glutamatergic	-150.392	181.354	49.7851	-198.716	-367.472	35.8903	-28.4505	-209.074	-97.1447	-32.2844
AC011477.4_glutamatergic	417.926	-217.094	1046.6	-1431.59	-125.056	294.989	105.645	-32.0051	-49.0244	-72.8326
AC011479.1_glutamatergic	-315.001	-282.004	456.194	-1650.18	-77.7595	-568.542	113.693	-229.455	-415.807	-58.8358
AC011481.1_glutamatergic	-311.013	-429.084	799.198	-500.83	-155.49	431.465	23.7629	-90.2084	-102.329	-166.114
AC011483.2_glutamatergic	321.014	-1678.68	170.2	-173.586	-142.587	-201.762	-72.7796	-383.071	43.5553	85.1924
AC011489.1_glutamatergic	-243.09	-5444.54	2080.95	-650.867	29.4822	-1100.23	-36.4344	-53.3593	4.86179	142.051
AC011495.2_glutamatergic	357.162	-1432.42	-188.553	-396.394	22.1571	279.717	20.9784	-204.985	447.35	27.4858
AC011498.1_glutamatergic	176.725	-922.895	-695.476	202.141	-35.7548	473.865	120.089	591.473	269.391	-2.89631
AC011498.2_glutamatergic	-75.2558	-2349.72	503.037	-400.232	-88.396	-307.328	22.3695	38.8287	-358.158	-83.9523
AC011498.8_glutamatergic	34.1872	-5984.86	1083.67	-416.798	68.0479	-328.642	85.7157	445.913	-183.36	-5.79033
AC011503.1_glutamatergic	-202.86	-3214.07	497.493	-1486.36	-117.058	228.22	-64.554	-133.292	-175.5	-51.1883
AC011503.1:TUNAR_glutamatergic	-16.6552	-20.54	-37.9841	-17.8096	-12.3333	-18.2134	19.3478	-35.6031	2.51736	16.288
AC011509.2_glutamatergic	359.884	-1926.06	409.57	-544.36	-11.9513	-68.8625	-148.287	11.2915	-385.018	-22.5656
AC011511.1_glutamatergic	104.715	-4890.45	-366.176	-1140.26	217.767	-846.855	-93.0778	179.504	229.081	191.169
AC011511.2_glutamatergic	364.376	-3617.41	1784.95	-370.089	-103.109	-89.6649	224.501	92.3834	-156.158	-60.6264
AC011603.2_glutamatergic	-57.0832	-853.33	-229.518	-1735.83	52.9739	-673.968	-51.2353	-271.52	-174.856	94.4223
AC011603.3_glutamatergic	-12.6086	-1291.26	1294.28	504.613	-5.89905	-368.207	91.051	170.474	-456.308	-142.613
AC011603.3:AC125611.3_glutamatergic	127.939	-698.185	-97.205	55.3385	47.4005	-180.42	3.22511	-215.459	199.935	14.565
AC011604.2:AC116337.3_glutamatergic	100.409	245.592	-142.888	-23.1432	44.1159	-98.4231	153.305	4.65746	-125.483	-134.057
AC011625.1_glutamatergic	553.172	-5264.11	890.091	1.66625	170.752	-501.523	-75.9096	457.315	363.36	154.337
AC011632.1_glutamatergic	732.09	-3390.45	195.858	-926.709	186.257	-8.69438	20.6502	336.857	334.001	60.6964
AC011676.5_glutamatergic	357.189	-204.588	733.1	-620.444	-12.9486	-316.199	25.483	130.071	-173.199	86.3729
AC011747.2_glutamatergic	308.07	-447.788	923.617	608.377	197.363	79.8616	-29.8633	22.1838	-325.606	-84.3572
AC011754.1_glutamatergic	216.317	-1850.38	972.89	647.753	2.40336	-169.626	8.58819	-5.13943	16.2506	-61.5786
AC011815.2_glutamatergic	-141.78	-4173.91	-82.3477	-1553.56	-28.7881	-629.832	-87.432	130.705	-5.48835	-13.376
AC011824.1_glutamatergic	142.915	-3911.38	900.263	328.28	362.198	-65.5335	24.0774	129.281	-127.075	-7.93891
AC011824.2_glutamatergic	-940.168	-11472.3	1374.38	234.004	148.059	-115.403	-50.7832	-65.0314	-119.872	-29.8764
AC011900.1_glutamatergic	-1190.58	-13308.6	14.5663	-1029.95	224.064	-723.091	-61.5834	35.9514	138.321	45.0169
AC011933.4_glutamatergic	-369.558	-8922.24	1428.77	-866.84	215.185	-392.34	-39.4584	351.97	113.195	128.294
AC011939.2_glutamatergic	506.205	2246.46	-253.65	-883.332	-112.045	-91.4604	59.3489	166.429	-484.723	-88.0643
AC011944.1_glutamatergic	424.677	-5818.52	523.089	88.0365	176.049	-519.286	14.298	754.188	112.385	65.4225
AC011978.2_glutamatergic	452.306	400.279	-1029.69	-84.5063	-98.0392	198.884	177.903	-209.173	249.157	-191.307
AC011995.2_glutamatergic	684.303	-3242.24	727.094	863.559	48.334	-663.114	-139.912	-130.818	-288.454	227.227
AC011997.1_glutamatergic	93.7375	1357.43	-185.478	-2066.92	181.077	271.117	125.909	68.1461	210.832	-41.9367
AC011997.1:GLDC_glutamatergic	-4.88321	-1.81397	21.3635	-13.6284	-45.4539	-14.308	-1.59227	6.3271	18.2561	-22.9221
AC012020.1_glutamatergic	-66.8354	1050.3	-84.6349	164.991	-177.237	-91.0116	83.8724	-113.509	-172.717	29.5002
AC012074.1_glutamatergic	269.977	446.441	1279.58	-801.277	-111.161	179.96	137.473	-74.6928	-343.903	47.8396
AC012085.2_glutamatergic	328.041	-6234.77	656.878	-1290.67	99.2229	-125.938	2.57448	560.953	505.931	169.442
AC012146.1_glutamatergic	184.802	-4108.6	-1073.83	-109.916	60.6637	-28.0843	-85.7917	-115.921	-148.425	-112.464
AC012174.1_glutamatergic	391.988	-5507.24	637.013	-345.399	118.477	-672.131	-134.869	371.387	24.3987	98.8525
AC012184.1_glutamatergic	359.57	-2227.95	665.39	139.588	-149.103	-266.765	30.1143	229.278	-25.8107	81.7371
AC012184.2_glutamatergic	527.716	608.684	993.082	-1722.7	-50.9284	88.8221	163.327	53.0689	-351.575	9.23467
AC012184.3_glutamatergic	556.896	-4824.19	1428.74	-2125.46	99.5765	492.725	105.928	342.448	137.047	-112.902
AC012213.1_glutamatergic	291.866	341.68	660.236	-1144.35	-15.059	426.552	-60.4695	-350.096	-260.162	-68.0226
AC012213.4_glutamatergic	364.761	-1339.92	371.28	195.611	-186.213	191.075	-153.418	-293.763	-367.852	-95.7544
AC012254.1_glutamatergic	566.712	-2850.7	769.067	-383.413	224.821	-106.964	98.2513	158.51	308.323	-75.3969
AC012306.2:AL135925.1_glutamatergic	21.962	-521.407	-77.4046	-195.434	-9.95056	-34.6457	-124.576	27.5982	160.421	64.1846
AC012306.2:LINC00863_glutamatergic	-34.5207	-1182.18	-230.145	-386.468	-149.847	-195.554	-118.155	232.853	15.6021	40.2915
AC012309.1_glutamatergic	688.195	-4949.38	532.74	-376.177	57.3945	82.6576	-198.656	346.063	-20.8409	89.1161
AC012313.7_glutamatergic	-185.024	-2640.55	587.393	-649.724	-113.543	-241.514	25.1647	41.949	-308.675	-36.03
AC012322.1:EBPL_glutamatergic	-313.683	214.882	-858.491	-97.0442	-466.607	245.112	-172.086	240.328	24.0489	-27.4273
AC012358.3_glutamatergic	-850.488	-16958.7	1954.5	66.4159	38.2985	-193.372	30.4817	270.225	-87.5467	-16.0876
AC012360.3_glutamatergic	214.774	-3236.38	-594.606	184.696	187.484	-673.874	36.4934	-47.0411	42.8975	-107.173
AC012363.1_glutamatergic	492.437	-67.2598	205.823	-1042.17	245.027	-273.961	19.7665	-341.374	230.379	123.568
AC012368.1_glutamatergic	-576.126	-2229.37	532.537	-256.246	-123.013	-98.516	46.6764	-387.212	-272.76	19.123
AC012370.1_glutamatergic	-156.624	-743.213	253.406	1975.31	4.82127	-725.794	-15.1446	268.915	-1.84941	1.8487
AC012370.2_glutamatergic	-254.341	-5001.8	975.559	1220.26	19.8696	-870.373	44.9072	346.086	-150.556	-54.6424
AC012404.1_glutamatergic	-882.732	-11986.1	1158.23	-1541.99	110.345	-65.0692	-12.3316	150.291	46.5817	26.2212
AC012414.5_glutamatergic	208.596	48.182	1168.67	-367.124	69.3442	-196.023	25.3311	-85.6612	-18.9048	-38.9845
AC012414.5:AC068446.2_glutamatergic	-241.287	-431.911	576.589	-71.2477	173.156	-206.229	29.0377	-30.7464	40.0682	-41.0971
AC012435.2_glutamatergic	-295.417	-581.559	734.84	-150.273	-58.4114	-114.549	47.0272	8.52637	-51.1127	94.612
AC012442.2_glutamatergic	78.1713	656.679	10.7226	-1818.34	-15.3976	-702.701	-14.8739	-236.234	-1.93428	234.198
AC012447.1_glutamatergic	-48.3033	-2119.21	-876.546	-1046.36	70.0382	-210.773	-152.326	58.7331	45.4	-86.2863
AC012464.1_glutamatergic	318.184	-2892.06	494.352	-988.814	-29.791	168.033	53.7906	281.943	300.183	78.8897
AC012467.2_glutamatergic	481.965	1294.4	-651.744	-19.7211	-371.387	-134.214	201.23	-111.147	71.6655	-44.0026
AC012485.1_glutamatergic	63.1071	-4528.19	-193.819	1499.42	128.283	-407.072	-54.282	-80.1968	134.563	-28.6329
AC012485.1:TARDBP_glutamatergic	-355.088	889.436	-1340.07	-180.444	-245.928	122.978	105.418	283.906	-100.705	-117.9
AC012501.1_glutamatergic	-661.821	-1729.21	683.828	-774.387	-12.303	-83.7684	67.781	-73.2157	-219.094	-76.3768
AC012507.2_glutamatergic	-315.346	-1403.56	581.389	-82.8665	44.8078	78.8726	98.425	-83.5247	-51.4158	-47.2387
AC012508.1_glutamatergic	-74.3353	-1186.29	58.5334	-44.6701	45.9427	-276.754	-219.008	-573.201	-235.226	12.6126
AC012513.3_glutamatergic	595.441	766.024	-539.578	252.604	-98.009	226.782	102.602	-708.745	209.012	-170.731
AC012568.1_glutamatergic	-227.564	-3838.35	263.994	441.163	273.374	-446.266	-116.103	63.329	81.8017	34.1292
AC012593.1_glutamatergic	-400.699	-851.258	1056.57	-1071.86	-156.213	171.713	41.7959	-278.575	-93.3165	17.1861
AC012613.1_glutamatergic	400.242	-4493.52	1300.69	-235.212	174.335	-287.326	132.582	446.907	204.374	-82.4433
AC012615.1_glutamatergic	347.797	-3413.51	-659.994	-1247.3	2.26473	257.507	-157.577	388.758	-70.0595	-47.3292
AC012615.2_glutamatergic	601.257	-1816.18	725.62	-102.045	141.403	-1.17068	88.0579	52.3139	217.031	-270.174
AC012617.1_glutamatergic	-414.976	-1594.65	813.633	-62.5201	61.3159	-467.546	148.195	240.65	-195.358	-92.8911
AC012617.1:AC016590.1_glutamatergic	-97.6959	-1056.88	315.82	315.143	-157.23	-194.705	144.72	442.53	-10.3858	-18.2519
AC012645.1_glutamatergic	214.209	-1301.32	61.5319	-227.543	-182.256	141.174	-82.7897	-115.441	-113.74	-28.9618
AC012676.5_glutamatergic	91.0742	-592.651	564.369	-356.269	13.2749	-590.902	111.574	-302.759	52.2834	103.58
AC013391.2_glutamatergic	-186.99	-750.64	1576.6	-331.866	-5.95275	752.357	64.1587	-53.7882	-77.3376	-131.601
AC013391.3_glutamatergic	-612.312	-55.0139	-550.533	-422.286	-105.496	-49.417	-71.5971	101.115	-3.75912	77.2719
AC013394.1_glutamatergic	1281.37	815.84	156.277	-536.806	211.848	348.936	-137.033	-18.8283	113.235	-21.0967
AC013460.1_glutamatergic	-3.86602	-610.543	1823.8	580.755	-110.481	550.121	57.297	159.986	53.4275	-15.0755
AC013468.1_glutamatergic	16.5292	-695.965	191.4	-305.076	66.8318	-82.2083	130.872	11.5403	120.212	-60.8089
AC013470.2:AL355838.1_glutamatergic	68.1062	29.3581	85.8498	39.3254	28.8708	-34.2463	-74.7288	-31.7237	-128	59.5338
AC013472.1_glutamatergic	215.653	-3901.05	936.334	-321.045	0.645403	-435.911	-18.9594	545.577	139.27	54.1948
AC013472.2_glutamatergic	605.154	-5373.59	1245.7	-736.303	25.6137	-736.046	18.6004	390.011	77.7317	76.4828
AC013472.3_glutamatergic	-248.322	214.719	268.414	-263.548	-481.129	-132.994	176.598	-37.4245	191.344	-32.2092
AC013489.1_glutamatergic	8.10172	-1606.18	942.012	-265.386	137.017	86.9621	288.702	-172.886	-207.229	-142.435
AC013546.1_glutamatergic	-579.443	-746.355	-589.686	-181.578	162.394	-330.389	-32.2487	-198.232	377.083	5.18692
AC013562.1_glutamatergic	711.534	629.807	225.924	744.476	88.0733	-543.384	-133.095	-217.432	27.1895	54.3941
AC013640.1_glutamatergic	-93.6056	-5246.9	-162.309	-429.186	283.496	-279.961	-75.1884	351.887	205.02	167.474
AC013643.2_glutamatergic	259.467	-3705.46	1144.69	-1542.09	147.029	200.842	78.873	647.18	205.506	86.5209
AC013652.1_glutamatergic	-1670.97	-416.785	1358.03	651.855	38.7569	34.0367	3.97521	7.22472	53.5423	18.8252
AC015468.3_glutamatergic	-838.924	-934.172	-1602.84	-401.044	355.739	-128.518	-58.6231	91.513	338.255	-31.5179
AC015468.4_glutamatergic	-569.418	-3403.77	-311.246	-810.928	380.016	-113.866	15.4512	340.598	446.464	-39.4123
AC015522.1_glutamatergic	-667.73	-3919.93	720.526	-473.04	-89.0866	-86.6602	29.7924	8.56486	23.4478	19.4994
AC015540.1_glutamatergic	352.456	1015	-995.689	267.867	-252.852	417.088	64.3529	-298.762	204.227	-240.605
AC015712.2_glutamatergic	418.686	15.749	524.078	-1730.92	-184.063	-587.73	30.6329	-219.036	-202.84	69.941
AC015726.1_glutamatergic	94.7404	352.869	-0.82879	121.046	-26.4787	122.471	123.41	-89.9853	118.308	9.1579
AC015799.1_glutamatergic	946.827	1889.57	225.147	367.02	77.3289	-397.177	-4.27396	-318.62	-280.197	90.07
AC015813.1_glutamatergic	707.451	546.549	1198.24	81.0453	-27.1645	571.024	63.0337	-523.116	302.219	-63.1989
AC015813.2_glutamatergic	336.068	3334	-127.114	246.652	-29.1028	682.007	-92.6126	-631.656	295.283	-120.703
AC015813.6_glutamatergic	123.971	1191.28	-1940.66	-791.455	-27.4049	-529.617	284.252	71.4715	198.005	-168.52
AC015845.2_glutamatergic	216.202	1136.69	-1313.92	-2762.68	129.052	-502.902	73.242	4.33055	-25.9696	-4.42942
AC015849.1_glutamatergic	144.414	925.915	-2205.47	-2341.36	229.108	-1370.09	71.246	-192.206	169.894	-54.9605
AC015849.3_glutamatergic	159.495	-9619.22	1509.77	-1096.56	248.582	-298.444	52.7845	394.565	62.6911	-49.0526
AC015853.3_glutamatergic	-46.5286	-9816.73	2640.35	-386.685	117.915	270.848	97.0132	551.122	-20.5239	-82.4168
AC015871.3_glutamatergic	-130.427	-74.3547	169.372	101.878	-323.017	257.424	91.6935	-181.215	-39.3349	49.3258
AC015878.1_glutamatergic	-1595.14	-4540.33	467.128	-985.62	130.475	-25.4473	156.892	-52.4767	202.643	-10.0866
AC015923.1_glutamatergic	-758.538	-13791.1	793.342	-226.091	79.916	-98.2233	-1.11003	103.245	59.008	17.9446
AC015961.2_glutamatergic	-280.675	-8882.45	453.48	-1457.85	174.737	-329.051	-93.1875	86.4724	1.03382	-13.3361
AC015967.1_glutamatergic	-165.682	837.31	-370.219	29.2511	-341.483	-98.6522	140.027	-191.657	-57.6075	-149.076
AC015971.1_glutamatergic	-625.268	-12661.9	1450.02	-1040.63	127.44	87.1042	78.812	536.766	-6.61824	43.1799
AC015987.1_glutamatergic	854.594	-4350.4	-1819.58	341.508	178.874	316.812	-30.0288	-292.401	402.573	-29.7969
AC016027.2_glutamatergic	316.955	-1280.09	1110.99	402.874	51.2221	-822.452	-54.5484	84.4635	-160.312	252.733
AC016065.1_glutamatergic	209.016	-1633.95	-190.449	-53.6275	-18.4131	-113.272	-186.687	-54.3364	55.563	8.83251
AC016152.1_glutamatergic	-1433.67	648.639	-474.098	-1145.01	56.5981	-287.572	-18.0042	-85.3203	-112.024	-71.8262
AC016152.1:AC023355.1_glutamatergic	12.9673	-9.3436	-6.79665	-5.51358	6.11647	9.45581	15.9311	-5.38948	-4.86936	14.996
AC016168.2_glutamatergic	-6.29402	-4380.02	-207.978	-1965.25	96.6141	-312.603	-20.071	-97.0591	-102.765	51.6628
AC016205.1_glutamatergic	-1385.63	-207.512	1451.12	534.515	-122.145	247.019	-4.26118	-221.733	-93.3671	-22.193
AC016493.1_glutamatergic	-510.322	-9838.1	1487.75	-370.562	87.0504	-160.762	84.2186	444.453	185.345	32.0688
AC016576.1_glutamatergic	-876.901	-1239.68	-482.837	-277.4	-101.932	-395.448	-60.9306	-130.246	-188.138	-5.93019
AC016597.1_glutamatergic	453.637	-4789.77	861.212	-106.568	400.038	-256.198	135.286	678.329	348.327	-43.2612
AC016598.1_glutamatergic	-1202.06	1928.34	-169.304	-807.05	225.641	-398.7	8.60858	276.568	113.861	13.7774
AC016642.1_glutamatergic	352.39	-7239	127.216	-588.787	179.335	-586.815	-138.413	200.387	325.199	179.917
AC016644.1_glutamatergic	166.596	-4244.25	212.298	-794.981	68.0996	-145.979	-61.2442	438.234	639.903	214.543
AC016650.1_glutamatergic	665.059	-5856.15	1118.05	-705.596	111.335	-243.827	-6.13659	594.728	229.323	142.125
AC016687.2_glutamatergic	-364.048	807.186	-79.6079	-163.307	12.1022	-29.147	4.16337	3.08152	3.49681	3.86205
AC016687.3_glutamatergic	-690.245	-4788.9	-2.25248	-828.025	27.2512	-47.1025	13.9289	32.9253	-9.269	16.6428
AC016705.1_glutamatergic	-44.5492	-3725.65	-193.745	-474.323	119.807	-302.942	-46.7341	427.721	32.3562	183.995
AC016705.2_glutamatergic	-858.983	-589.453	1289.89	1030.96	-46.6974	87.4532	-77.1356	-657.411	-346.517	-139.926
AC016708.1_glutamatergic	-617.212	-1102.21	1078.88	53.318	-116.711	76.3468	17.0834	-170.259	-240.917	-21.0932
AC016708.1:RPL10_glutamatergic	-321.302	-688.028	-897.189	-415.172	-390.024	-80.0957	-78.1503	246.31	-164.117	-0.743051
AC016716.2_glutamatergic	-89.5407	-8877.65	534.008	-1066.98	259.608	-366.169	-79.6686	436.21	268.18	83.4597
AC016717.2_glutamatergic	-192.254	2408.7	-1781.68	-88.6542	-386.772	-135.011	-31.6623	-492.034	-103.385	10.256
AC016722.2_glutamatergic	510.979	-3784.29	1086.04	-352.054	14.652	72.1992	110.415	472.87	323.321	9.32315
AC016723.1_glutamatergic	-1096.22	-9813.3	868.233	-214.488	330.364	-251.167	84.3197	179.746	289.299	22.3205
AC016727.1_glutamatergic	442.32	-2706.63	182.247	-288.976	246.19	-1017.76	-175.72	-442.101	-157.689	13.7101
AC016738.1_glutamatergic	756.677	-4176.2	391.209	226.323	345.252	-518.719	-137.836	77.3	434.844	26.0407
AC016745.2:CBWD5_glutamatergic	1017.81	-211.409	354.057	-1115.89	249.144	361.681	-37.1801	-80.5536	642.953	42.2203
AC016746.1_glutamatergic	416.088	-5245.61	-183.976	-181.857	302.025	172.464	-128.001	363.365	484.827	69.0368
AC016747.1_glutamatergic	42.5945	-1864.03	-70.9949	-47.7397	-210.836	66.3333	-8.35186	-9.06614	-151.941	-94.7491
AC016747.2_glutamatergic	-127.014	-3254.09	1049.73	-588.47	73.0511	-370.986	-69.3332	232.315	-336.348	16.3818
AC016747.4_glutamatergic	272.887	-1079.54	1043.96	-123.277	-100.419	491.192	184.8	-199.522	-210.676	-136.187
AC016757.1_glutamatergic	-522.059	-533.036	-201.763	-71.2057	-150.944	363.209	2.81397	217.754	-1.13861	20.7691
AC016766.1_glutamatergic	-9.49483	-2040.21	495.377	-300.428	-73.5079	-19.3013	90.4535	259.79	60.9908	94.2833
AC016825.1_glutamatergic	313.272	-2976.37	-340.642	-5.68697	48.1262	-110.369	37.2857	-78.5364	79.945	-125.906
AC016831.1_glutamatergic	44.7864	4221.89	-475.959	-2097.53	106.775	-379.089	-0.857456	-10.9326	28.4471	22.9787
AC016831.5_glutamatergic	710.744	3310.18	-1402.74	-3081.87	174.634	-545.95	-37.1579	-219.63	165.651	36.3012
AC016866.2_glutamatergic	356.516	-3899.1	-90.4054	-462.738	142.653	208.869	-23.7375	455.612	214.19	7.10165
AC016907.2_glutamatergic	119.805	-169.111	1470.74	-557.458	-205.499	362.506	36.2147	-347.631	-763.008	-212.125
AC016910.1_glutamatergic	224.531	-9446.55	779.526	-1017.71	239.523	87.5104	23.3037	489.471	67.5097	-41.5065
AC016933.1_glutamatergic	-716.312	894.784	605.301	-716.508	-0.679046	630.399	10.6385	53.1903	361.169	83.7268
AC016949.1_glutamatergic	718.514	-32.4352	1151.83	646.01	-7.31841	448.141	108.978	-302.388	-413.983	-233.426
AC016994.1_glutamatergic	198.454	-4229.02	636.183	676.993	102.98	-528.038	-89.6211	214.382	59.4172	13.2196
AC017002.1:CYTOR_glutamatergic	31.439	-319.858	-76.4292	-22.7819	-111.196	49.2008	-190.543	132.047	117.955	272.245
AC017002.5_glutamatergic	336.701	-4752.63	452.381	-75.2746	1.40215	-390.72	-131.358	170.461	-224.247	222.234
AC017071.1_glutamatergic	-188.242	838.099	-254.633	-549.782	-286.813	-252.222	-25.658	-14.5881	50.861	83.0828
AC017076.1_glutamatergic	-48.461	512.542	-739.245	-492.441	82.8801	-398.674	26.8662	6.87893	-271.316	-102.846
AC017083.2_glutamatergic	285.954	-2731.1	-515.851	-1710.21	135.328	334.629	-234.202	189.107	123.081	199.287
AC017083.4_glutamatergic	846.291	-3656.15	78.1501	224.611	171.167	-54.5518	148.549	442.389	90.472	64.104
AC017101.1_glutamatergic	-537.881	-7064.13	-221.006	-801.832	298.217	473.732	-44.5383	194.749	176.489	31.1834
AC018358.1_glutamatergic	217.25	-2739.17	-1070.62	1073.66	19.2877	171.992	15.8524	6.51816	239.273	-128.081
AC018362.1_glutamatergic	-49.1267	-482.457	-768.797	-1131.5	376.855	-171.409	-84.6596	-206.259	445.38	9.93024
AC018450.1_glutamatergic	230.023	1410.17	-394.677	-199.989	112.124	-581.781	-10.4542	-45.1263	353.687	255.331
AC018462.1_glutamatergic	-255.885	-9546.18	1019	-985.184	387.346	-176.712	-32.0051	429.191	318.533	53.5634
AC018467.1_glutamatergic	-871.887	376.439	2302.36	-186.423	-153.594	378.41	-31.4933	-305.107	-173.236	-6.66316
AC018511.2_glutamatergic	516.587	-4483.84	180.237	-353.662	307.937	268.301	28.0448	472.975	537.63	106.677
AC018512.1_glutamatergic	6.99184	-1606.34	362.687	140.469	293.218	-15.3234	111.984	1.44852	-326.761	106.604
AC018521.1_glutamatergic	772.853	1912.49	-651.485	914.994	-476.755	893.297	185.016	196.976	-129.916	-237.937
AC018521.2_glutamatergic	267.838	-3709.72	13.0049	-188.188	-24.821	174.357	11.3822	245.262	212.298	-16.9845
AC018521.5_glutamatergic	-26.4048	-5298.12	-338.364	96.1402	-186.714	-397.869	-153.347	-242.687	-854.603	-32.9726
AC018523.2_glutamatergic	595.217	153.755	993.02	-363.959	-107.281	200.007	237.403	-357.897	-97.8212	-154.006
AC018529.3_glutamatergic	-285.835	1544.99	265.763	-787.226	-91.8655	156.426	52.9479	332.385	-6.25437	57.432
AC018541.1_glutamatergic	-128.283	1163.97	-459.743	162.635	-59.7774	-310.482	73.3389	33.5081	-210.522	36.6904
AC018541.1:MELK_glutamatergic	30.2234	-24.6904	-0.89813	5.29019	-8.26798	-31.0415	1.89736	-15.046	-8.27977	13.0536
AC018557.1_glutamatergic	816.221	-3735.07	743.064	-497.295	260.515	319.179	52.579	320.62	437.617	-109.565
AC018628.1_glutamatergic	767.056	742.952	602.949	517.509	122.381	241.929	8.69443	-355.326	5.00609	-23.4258
AC018638.6_glutamatergic	483.394	261.335	274.801	-684.847	-271.058	-737.296	-34.7539	-220.076	-337.43	242.627
AC018638.7_glutamatergic	906.664	1334.49	-310.937	-945.473	-102.148	-519.861	-170.242	-381.495	-61.4922	224.51
AC018643.1_glutamatergic	105.248	-3771.12	594.832	98.1399	346.767	-548.438	-19.7954	391.57	334.119	133.113
AC018647.2_glutamatergic	253.004	-1218.91	-442.398	624.43	-180.963	24.0924	34.4536	-572.671	-59.7577	-131.195
AC018680.1_glutamatergic	-925.097	-723.728	-985.59	-450.308	18.9049	52.3391	-27.262	0.423935	-205.178	-28.7892
AC018682.1_glutamatergic	315.654	-4371.69	961.141	-1450.87	55.518	764.364	59.7921	450.873	-132.701	14.581
AC018685.2_glutamatergic	-118.467	-449.712	808.306	682.584	-53.6524	295.974	19.3111	-205.256	53.2415	-39.5131
AC018697.1_glutamatergic	-1912.71	-2910.81	79.9365	1536.96	-45.6276	-336.611	-43.337	-56.4022	-163.828	17.0366
AC018709.1_glutamatergic	-650.277	363.132	505.367	-346.543	-287.718	361.01	-1.4109	-459.533	-281.19	-111.869
AC018730.2_glutamatergic	-1370.13	-4270.06	2265.55	1414.31	-126.345	288.044	2.68733	-253.953	-17.2251	-12.9126
AC018742.1_glutamatergic	-465.213	-2229.55	71.4192	-3.13387	-9.20377	-61.4125	-22.9533	-83.3885	7.31101	10.6245
AC018742.1:CHODL_glutamatergic	1.65973	-6.27331	-1.73788	2.35596	-26.9369	-14.3064	2.78977	1.4416	16.5362	-1.22628
AC018752.1_glutamatergic	52.7173	-2922.54	146.675	-767.27	219.644	67.5508	-7.47496	405.073	411.312	-69.5952
AC018754.1_glutamatergic	69.0016	-536.242	-35.9413	-27.2128	231.282	-25.315	-72.2288	101.091	-7.21197	-77.9017
AC018797.2_glutamatergic	520.058	-370.795	-1220.95	-2107.75	177.665	-1033.76	-128.041	-263.604	-489.137	-384.016
AC018816.1_glutamatergic	-1225.12	-7108.79	574.469	-502.556	162.563	173.576	-108.133	-82.203	43.5433	3.85219
AC018845.3_glutamatergic	-123.895	262.388	148.673	-558.658	47.6294	-2.2008	69.2224	-151.968	-290.689	-124.765
AC018878.1_glutamatergic	484.279	-4052.91	378.75	-689.61	231.178	-527.521	-49.6424	762.504	420.566	271.322
AC019068.1_glutamatergic	133.587	-3234.93	548.527	-193.68	118.597	30.2806	-78.3393	22.7638	-94.6437	-24.1395
AC019077.1_glutamatergic	167.832	-1298.84	334.168	2.51081	74.3744	40.8571	101.088	-452.261	-769.524	-134.743
AC019080.1_glutamatergic	509.027	-203.53	731.122	349.988	105.613	203.85	-144.413	-293.33	-551.964	-18.6331
AC019117.3_glutamatergic	296.601	1355.64	-432.601	-1587.33	-186.279	22.4774	-5.8717	-372.83	-246.995	-126.795
AC019118.2_glutamatergic	-405.193	-364.45	-383.43	-631.673	339.982	-823.743	-147.236	-70.3091	14.154	42.9461
AC019130.1_glutamatergic	-608.319	-10774.2	904.556	-1226.43	228.366	-856.373	-46.5843	432.186	318.318	67.9818
AC019131.1_glutamatergic	200.056	-1042.19	189.291	-477.991	-168.107	209.719	-82.8257	-21.8827	-602.069	-96.2805
AC019163.1_glutamatergic	252.139	-584.909	-46.4534	106.502	14.9332	444.479	-5.2592	-101.584	-101.979	-158.682
AC019186.1_glutamatergic	-0.50378	972.875	-1162.28	99.885	298.32	-373.546	-145.703	-267.713	313.505	100.926
AC019197.1_glutamatergic	-429.179	-10925	784.245	-969.827	62.941	12.2455	3.73568	113.695	33.4862	0.529733
AC019197.1:PICALM_glutamatergic	16.3935	-0.000248462	-15.3132	4.98175	-18.1073	-11.5353	5.39753	-29.5569	-0.960645	26.6072
AC019205.2_glutamatergic	150.844	-4122.85	2317.68	203.585	-177.568	-89.172	-26.8859	-287.604	-346.684	18.2167
AC019211.1_glutamatergic	-917.015	-265.696	632.239	439.852	7.06216	17.5565	5.12304	2.06749	9.54964	0.156949
AC019278.1_glutamatergic	570.9	1880.19	269.159	246.038	-117.075	44.941	-43.2533	168.302	-188.32	-6.87104
AC019330.1_glutamatergic	-2243.4	-2865.15	1548.54	403.503	-50.8395	480.712	0.667983	-121.517	112.845	-93.5397
AC020558.1_glutamatergic	803.834	-1373.79	724.878	-210.673	-153.896	-969.36	29.8342	-327.38	-140.541	161.92
AC020559.1_glutamatergic	206.573	3385.64	85.9537	-1855.17	164.344	12.4114	20.8023	-148.252	313.613	49.8629
AC020594.1_glutamatergic	1071.07	271.947	296.367	-607.809	-151.073	-272.316	170.218	130.199	-107.098	-33.0683
AC020611.2_glutamatergic	-693.92	-3774.48	29.4181	-974.59	-71.6255	37.6036	-5.84893	-451.543	54.0078	-17.3274
AC020637.1_glutamatergic	-2615.86	-2847.16	-799.755	802.556	29.2477	-558.393	-44.4564	-117.024	37.9977	85.8559
AC020656.1:OFCC1_glutamatergic	52.9709	-27.9394	19.7001	15.3238	18.8128	-0.590855	-2.82588	-15.3433	-20.3934	-6.57867
AC020659.2_glutamatergic	109.913	-1806.98	317.41	-721.125	102.777	194.443	83.5927	405.727	340.68	124.276
AC020661.3_glutamatergic	-57.1992	-4043.2	-98.316	195.324	236.896	-342.67	-5.37706	192.103	-101.609	85.8188
AC020661.4_glutamatergic	667.782	-4672	575.447	220.086	374.16	774.125	50.0491	542.704	406.839	-89.6605
AC020663.1_glutamatergic	-60.4566	1359.43	-373.184	-2122.86	28.6557	-786.753	105.669	53.481	-240.069	104.185
AC020687.1_glutamatergic	-1220.2	-546.074	610.789	-759.205	78.809	358.583	166.322	-1.92389	233.546	-4.89288
AC020704.1_glutamatergic	-675.634	2280.08	1768.91	-1067.77	-5.2847	294.006	5.08854	-152.445	-12.0471	-30.8417
AC020718.1_glutamatergic	-1679.52	-592.898	1149.89	1938.49	4.13329	412.119	59.4358	-132.195	179.859	-183.789
AC020741.1_glutamatergic	370.835	-4836.5	337.427	-532.313	278.645	-798.865	111.223	253.735	170.125	53.433
AC020779.2_glutamatergic	94.3316	-3239.15	534.186	-647.028	-207.518	-262.366	-35.4217	-416.393	-720.039	-153.326
AC020892.1_glutamatergic	70.6142	-4434.9	164.433	-330.719	291.317	-523.905	93.5046	937.775	187.34	177.341
AC020892.2_glutamatergic	512.069	-4666.15	268.252	-360.47	76.4169	-639.943	95.753	519.168	311.863	66.7026
AC020907.5_glutamatergic	423.6	-772.577	967.279	-20.2653	-29.2989	153.398	-3.7801	-30.0842	-16.7994	-35.4801
AC020910.4_glutamatergic	-11.5245	-1395.57	-354.689	-755.32	75.9575	163.766	-223.076	-248.405	105.392	-12.3823
AC020910.5_glutamatergic	214.181	-2360.56	351.63	-502.731	-69.7777	45.028	-267.692	69.7692	-285.445	-25.6304
AC020911.2_glutamatergic	-407.002	-1610.26	1644.7	636.3	52.5841	-392.203	38.1753	48.4622	-343.302	62.2333
AC020913.1_glutamatergic	-371.541	-2847.4	786.79	-967.619	206.775	439.024	103.434	482.112	216.08	49.3667
AC020915.1_glutamatergic	1005.81	-1189.44	-744.015	363.242	-42.0835	64.103	-171.457	-136.729	-16.3159	-83.4639
AC020915.4_glutamatergic	368.148	-1357.21	-508.825	-2783.25	-75.9806	-337.442	-77.8031	-114.449	41.3826	305.895
AC020917.4_glutamatergic	1008.07	-294.274	2034.09	-148.008	-147.143	308.539	162.703	-177.356	201.742	-104.227
AC020922.2_glutamatergic	565.732	-3338.53	396.337	598.529	-47.927	-66.8814	105.612	562.53	43.0791	6.59011
AC020923.1:NUP58_glutamatergic	351.196	-491.319	-383.56	120.348	295.079	227.999	25.5394	282.056	333.098	-272.854
AC020951.1_glutamatergic	544.65	702.664	1112.63	-148.349	14.3684	50.1513	-41.4566	-359.843	267.172	122.728
AC020978.10_glutamatergic	86.0175	-3605.49	972.143	-170.062	282.162	-143.735	32.7161	324.018	-24.2811	-107.443
AC021016.2_glutamatergic	26.7485	536.429	-466.998	-160.239	-148.863	127.191	-29.0621	-121.296	175.887	118.558
AC021054.1_glutamatergic	-472.386	-1276.43	738.134	-424.951	-346.512	467.334	146.286	-265.538	-268.053	-138.192
AC021078.1_glutamatergic	119.583	1197.79	-1797.04	-2029.92	148.001	-393.567	-91.6286	-202.688	129.093	-29.8821
AC021079.1_glutamatergic	-1557.27	-259.869	990.315	689.647	13.5505	-81.4876	4.44062	32.9272	-11.0108	10.8548
AC021086.1_glutamatergic	-390.472	-141.831	62.0955	-309.728	-124.192	-341.227	-180.973	-424.816	-343.245	56.7602
AC021087.3:AC026412.3_glutamatergic	39.3846	-730.929	321.299	-201.827	-67.9035	-34.0878	76.5586	67.2397	-20.8305	-1.32035
AC021092.1_glutamatergic	523.766	-1505.76	102.335	-996.345	51.77	260.628	-201.422	-47.3836	138.866	6.01126
AC021097.1_glutamatergic	644.811	-2903.06	1973.91	-74.2664	20.3992	-49.8891	21.573	859.896	30.2585	-67.8657
AC021127.1_glutamatergic	244.735	-1064.55	385.203	-1067.64	-183.096	178.311	-31.3918	74.0266	-20.4885	125.525
AC021188.1_glutamatergic	-542.286	-404.364	1038.72	-1543.08	-136.261	915.956	-13.262	-197.341	-41.7765	26.1906
AC021231.1_glutamatergic	-910.315	1367.75	2781.14	885.325	-117.52	711.926	18.8412	-228.819	-13.6684	-92.9599
AC021351.1_glutamatergic	-147.85	-3420.82	-781.621	-2126.32	230.204	-120.011	-45.9303	65.098	368.668	85.6599
AC021439.1_glutamatergic	-318.664	1250.96	-835.871	-1449.49	88.1844	-424.96	28.6833	104.037	145.781	43.1057
AC021546.1_glutamatergic	-35.3075	-3519.68	508.795	410.964	390.999	-242.115	-23.1469	379.217	176.49	-122.845
AC021594.2_glutamatergic	-76.0843	-1917.54	112.726	836.166	-128.967	-274.588	-28.8337	-233.513	-261.984	34.7969
AC021683.2_glutamatergic	-409.142	-2470.38	114.22	839.868	-1.70935	-872.923	45.7827	-112.598	-362.681	12.1269
AC021683.3_glutamatergic	20.6866	-2152.94	162.45	-606.464	83.6348	-135.969	-127.721	-253.74	-427.285	-5.62348
AC021739.2_glutamatergic	231.443	-1718.59	-101.246	675.924	-42.7744	-417.884	-82.7835	-100.74	-212.998	-18.8033
AC021752.1_glutamatergic	-713.68	-947.383	1801.47	-1090.17	-85.8394	783.693	34.6635	-14.6857	-269.046	-147.052
AC021766.1_glutamatergic	143.361	-975.068	865.457	617.125	147.592	-466.798	32.0855	-179.432	68.814	12.5587
AC022087.1_glutamatergic	21.6268	-5611.74	790.281	-283.729	-1.22295	-472.365	97.807	283.048	14.4462	35.4586
AC022098.1_glutamatergic	590.632	-5903.11	1016.14	-684.288	132.634	31.8563	75.0203	218.912	131.682	-74.8193
AC022107.1_glutamatergic	47.3763	-879.465	-71.651	-723.536	-242.697	-532.83	-184.29	-483.062	-87.1857	107.721
AC022113.1_glutamatergic	178.072	-163.923	909.072	-720.9	-165.46	226.335	146.92	25.0065	-416.393	-14.1749
AC022126.1_glutamatergic	-765.782	1054.56	2259.31	-313.993	-99.9218	403.884	42.7952	17.7624	-94.7592	-1.50247
AC022146.2_glutamatergic	-534.774	-10888.2	2464.55	-349.45	38.0682	-516.692	-71.0985	-67.1625	-113.694	17.7387
AC022154.1_glutamatergic	-77.7611	-3507.43	714.506	-555.909	-56.1924	-700.85	84.5136	160.15	-430.018	-59.6093
AC022167.2_glutamatergic	244.253	-882.864	480.818	149.865	148.391	-441.281	-26.7363	-202.11	5.47705	155.902
AC022196.1_glutamatergic	-308.787	497.737	1047.08	660.466	71.072	95.0793	-26.0651	-136.461	224.137	91.443
AC022272.1_glutamatergic	164.09	-4366.22	115.043	-1020.75	207.943	182.357	45.2799	367.799	110.561	85.2246
AC022306.2_glutamatergic	414.995	297.681	-518.128	-491.333	-107.014	-26.3726	-121.764	-186.854	39.5217	84.3467
AC022364.1_glutamatergic	-51.2424	-568.067	369.876	-703.012	-172.597	119.182	40.1768	-4.56099	130.314	37.6897
AC022384.1_glutamatergic	-105.591	318.108	522.406	195.233	246.865	-574.751	47.7139	122.422	33.6339	42.3597
AC022387.1_glutamatergic	-1739.22	-1203.85	377.505	-250.634	-135.17	-50.523	-28.4283	-128.084	-194.363	-31.23
AC022395.1_glutamatergic	273.621	-8332.51	510.273	-1109.19	173.038	-383.964	-96.4253	348.611	279.864	143.249
AC022400.3:AGAP6_glutamatergic	-2.19984	270.802	313.329	134.213	-35.1764	14.3405	71.7481	88.3249	80.5517	-94.1377
AC022424.1_glutamatergic	-900.682	-126.29	370.522	-523.081	-152.015	-285.168	-178.01	-641.186	-176.793	147.77
AC022424.2_glutamatergic	-1049.92	-4522.72	88.1004	-291.903	-48.8695	-235.989	-112.033	-304.565	66.8055	123.69
AC022447.5_glutamatergic	-127.204	-650.595	654.436	155.102	39.5056	217.318	-95.6369	-122.856	-238.469	-28.6218
AC022469.1_glutamatergic	919.815	-92.2428	-645.654	1213.74	294.133	-178.101	-191.853	-258.179	-14.8771	-59.7103
AC022469.2_glutamatergic	294.458	-10127.2	1907.62	61.4882	346.702	-711.688	-36.2271	595.755	-102.08	79.0065
AC022497.1_glutamatergic	127.969	-402.903	538.333	-591.046	-248.613	40.4925	-22.5943	42.8086	182.332	114.247
AC022509.2_glutamatergic	143.297	584.874	509.838	-582.856	166.569	-261.011	-89.8586	-128.692	31.2964	70.4639
AC022523.1_glutamatergic	-354.015	447.311	1557.93	-453.447	-47.7915	601.453	23.8828	90.2117	-163.646	-57.6583
AC022540.1_glutamatergic	644.315	-5179.81	757.282	-688.982	273.993	222.19	-20.661	444.771	-33.6003	19.2106
AC022558.2_glutamatergic	-482.027	-10218	1307.08	-1016.34	237.791	-360.624	-34.5778	442.195	47.3054	101.232
AC022596.2:AC104024.2_glutamatergic	-79.0413	-370.4	-566.106	664.875	-524.779	-198.655	141.007	-237.811	-317.157	-169.398
AC022601.1_glutamatergic	239.785	-7192.71	723.284	149.506	384.004	-325.117	-7.10712	879.453	227.433	119.49
AC022613.1_glutamatergic	129.536	-2744.01	209.658	-139.284	-354.098	-213.451	-93.5385	-425.324	-71.4171	184.893
AC022613.2_glutamatergic	12.1945	-3398.94	-260.405	-632.273	281.689	-28.5749	-66.9695	486.127	126.553	4.34982
AC022613.3_glutamatergic	183.756	1052.66	392.809	-67.6263	393.517	354.117	29.8914	-41.9271	-110.186	-54.4444
AC022639.1_glutamatergic	-1381.22	-407.361	1337.27	46.3751	3.68553	137.021	7.03491	-30.8113	-31.6437	-20.0382
AC022679.2_glutamatergic	160.325	-6643.93	724.633	761.386	138.438	-872.429	-87.3009	147.763	-72.0196	95.2152
AC022762.1_glutamatergic	-206.874	168.919	-649.835	12.3883	36.1188	-298.253	97.5063	-271.951	-131.333	-136.599
AC022762.2_glutamatergic	440.477	334.516	-343.819	-787.443	198.031	-192.963	-151.519	-280.829	311.503	90.9422
AC022826.2_glutamatergic	126.421	995.727	-2245.78	-1892.78	213.051	-1259.7	28.0683	-49.3348	-613.456	-175.675
AC022858.1_glutamatergic	-82.516	1586.47	540.624	-821.552	17.7135	24.6637	49.4406	-97.0156	24.6828	-7.14622
AC022872.1_glutamatergic	231.351	-8216.78	849.033	-646.803	246.514	394.871	14.5441	390.898	330.687	19.595
AC022893.1_glutamatergic	358.512	1473.41	208.622	-520.665	1.02328	-1118.55	181.668	227.098	51.3093	118.587
AC022893.2_glutamatergic	1163.34	1258.28	-460.426	990.328	-239.802	2.47569	84.8656	-168.247	-32.3991	-215.199
AC022915.2_glutamatergic	-330.98	-139.742	1279.82	-94.7366	-135.981	567.218	-33.1348	-482.936	-325.506	-104.561
AC022960.1_glutamatergic	167.162	-3217.24	-374.265	-218.929	121.374	71.0372	-71.0467	-13.7089	565.184	90.9139
AC022973.2_glutamatergic	834.547	-5267.31	1446.64	47.3886	102.228	-85.4579	14.8159	718.955	263.643	57.3537
AC022973.3_glutamatergic	781.256	-7274.6	571.379	-431.694	253.875	-645.184	-48.0991	753.947	196.816	142.506
AC022973.4_glutamatergic	648.429	-5264	51.6773	136.533	364.639	-48.7591	-17.9279	751.476	357.539	112.503
AC023024.1_glutamatergic	-294.113	-1078.86	114.379	-631.118	18.3068	-4.12796	31.3538	42.984	-31.3593	-4.37936
AC023051.1_glutamatergic	-281.632	-5839.74	445.815	-980.833	168.872	130.957	-12.4156	226.24	189.703	59.4319
AC023090.2_glutamatergic	21.0012	-426.514	897.696	-164.697	25.7573	107.342	125.705	-93.5508	-190.498	82.91
AC023154.1_glutamatergic	677.255	-2485.84	-51.2821	-574.443	333.666	-286.632	-85.9462	376.832	460.49	243.951
AC023157.3_glutamatergic	89.6804	-1556.71	-909.343	-903.443	125.998	322.534	-77.9687	199.634	-32.0388	223.383
AC023202.1_glutamatergic	472.419	1535.83	-475.03	-2397.27	-217.191	53.315	9.24502	-119.627	-292.24	-45.1043
AC023283.1_glutamatergic	514.655	1232.77	-1095.83	-2633.76	345.705	-576.599	15.1703	-162.653	-11.4534	-71.3797
AC023301.1_glutamatergic	163.696	2468.21	-1000.87	1791.9	-327.082	334.565	28.8475	-260.234	-65.7064	-90.5117
AC023355.1_glutamatergic	26.1467	-658.823	440.076	-358.698	-195.055	-263.119	31.8629	-240.811	-56.5816	-20.2249
AC023389.1_glutamatergic	450.24	-8268.51	1333.12	-24.4392	362.834	-327.78	-46.7697	443.754	279.815	114.732
AC023421.2_glutamatergic	-167.11	-93.1712	1048.27	-1502.18	-175.561	625.879	146.314	-170.19	151.154	-0.733394
AC023469.1_glutamatergic	-359.985	3297.44	-1039.24	407.001	-94.1799	-405.77	65.9202	192.826	-318.169	38.682
AC023509.2_glutamatergic	-251.318	-3932.83	326.647	-414.678	194.008	-144.769	185.244	434.136	313.363	112.614
AC023509.4_glutamatergic	133.16	-1825.97	191.648	-301.237	-207.418	-22.7314	97.8049	328.961	87.3729	117.517
AC023510.1_glutamatergic	-149.403	-4743.08	1382.03	-867.82	37.0132	115.001	34.7075	81.7995	212.95	-44.5968
AC023590.1_glutamatergic	-494.218	-13651.2	1205.15	-586.721	61.2009	-107.172	3.65968	113.46	24.2932	16.7935
AC023632.2_glutamatergic	281.508	-908.913	-96.2412	-2350.84	-194.759	112.162	-186.886	-92.0119	301.991	247.412
AC023632.6_glutamatergic	287.313	2208.18	-356.483	-2.4655	-321.034	78.2634	-139.89	-34.3709	23.5841	110.396
AC023790.2_glutamatergic	903.579	-793.621	57.3376	1000.9	-168.466	342.04	-132.93	-437.307	-219.913	34.897
AC023824.4:AC100768.2_glutamatergic	46.9558	30.9525	-27.1175	-26.3594	-28.6173	14.9549	-43.8748	31.772	9.76608	3.32171
AC023866.2_glutamatergic	218.25	-2399.45	-290.052	-94.1049	350.681	-706.673	-120.803	461.876	-223.37	211.34
AC023886.1_glutamatergic	347.781	-3588.35	916.378	-383.738	-131.498	-136.938	116.237	-160.506	-66.8785	-1.21099
AC023905.1_glutamatergic	-1350.96	-6858.63	615.311	-524.12	124.996	-38.9026	65.7487	219.178	14.0308	-52.0766
AC023906.3_glutamatergic	254.389	-6279.72	58.7518	-367.953	51.1426	-134.252	55.2221	244.78	199.809	39.9926
AC023906.4_glutamatergic	427.576	-7519.21	1356.52	75.4653	288.12	-735.752	36.5856	574.114	33.8619	49.9437
AC023906.5_glutamatergic	166.598	-3304.37	-27.4696	-498.643	249.519	335.276	122.984	182.787	194.395	-20.3362
AC023908.2_glutamatergic	-247.881	-837.76	167.488	-1020.25	-105.838	46.0267	61.7794	12.4415	215.965	66.2917
AC024060.1_glutamatergic	629.934	-803.719	-364.834	355.083	-4.56022	189.288	-130.104	-157.483	222.941	-33.9388
AC024075.1_glutamatergic	411.736	-604.606	1189.62	614.374	-245.425	-56.1294	338.465	136.656	-202.199	-57.9613
AC024075.2_glutamatergic	784.019	-1007.38	1005.82	503.039	-189.478	234.689	129.945	-267.771	-313.031	-208.602
AC024075.3_glutamatergic	743.121	-4075.2	1513.33	117.707	11.4316	104.048	121.339	378.645	206.979	-122.591
AC024145.1_glutamatergic	-786.298	-8262.71	386.061	-112.229	143.866	-94.967	-47.7054	37.6996	111.159	35.8779
AC024230.1:LINC01088_glutamatergic	-11.6826	5.926	-56.5381	-13.6839	-8.11603	-22.5903	36.2863	-3.71575	78.4834	12.7482
AC024257.1_glutamatergic	324.067	-4674.55	1209.01	1074.04	-58.9696	-39.6993	-7.01084	60.3372	-333.427	-61.918
AC024257.1:CCL28_glutamatergic	15.4883	214.831	57.3624	124.042	176.227	-90.337	57.0003	-62.1176	-166.002	-22.9661
AC024267.4_glutamatergic	585.996	-4261.83	1304.9	-110.957	114.879	-267.346	25.5945	316.51	56.5679	-111.55
AC024270.1_glutamatergic	1657.28	773.52	-2179.56	296.232	-171.406	-122.651	-3.25853	-100.253	-45.4498	-158.362
AC024563.1_glutamatergic	-131.846	-789.33	222.966	-728.816	-472.164	476.16	-44.1096	-367.531	-573.314	-54.8756
AC024580.1_glutamatergic	-251.441	-746.56	1228.91	-13.3028	-75.2402	-145.801	116.736	-169.237	70.8668	-104.518
AC024600.1_glutamatergic	-79.8349	-5824.7	1096.78	-1486.46	112.382	-14.3399	87.7344	457.547	250.307	-17.6347
AC024601.1_glutamatergic	436.74	181.348	1350.76	-341.784	-141.751	716.505	205.369	-23.1974	-175.495	-93.1005
AC024610.2_glutamatergic	-1105.21	-712.68	2456.76	1246.83	4.84974	288.507	47.7959	-169.883	-194.121	-27.2236
AC024614.4_glutamatergic	320.287	-1059.3	985.408	791.254	139.313	119.129	-16.0421	-303.316	-190.098	-2.48524
AC024619.3_glutamatergic	178.643	-7141.69	1937.04	-215.227	-31.0703	-601.534	-52.0247	532.338	-252.697	109.598
AC024901.1_glutamatergic	-473.813	-160.553	1235.07	-158.616	-45.1517	260.771	22.886	-6.91881	-7.84919	-23.4477
AC024909.1_glutamatergic	-1584.48	-1757.09	580.087	1092.21	-171.651	172.968	4.25168	-88.4434	-109.232	-5.94097
AC024940.1:AC092821.1_glutamatergic	-58.8114	162.856	-50.3508	-146.383	62.786	-441.373	28.0966	-42.4459	124.797	-48.3145
AC024941.2_glutamatergic	-282.338	-453.255	240.037	1140.58	-21.015	301.861	-7.29591	115.905	143.795	-82.3426
AC025034.1_glutamatergic	-159.381	-5272.77	253.437	-1284.36	284.734	-107.567	-46.0019	60.1635	120.578	-65.1007
AC025043.1_glutamatergic	321.429	-8692.67	2131.88	-1106.32	71.0327	828.953	90.8643	346.729	237.6	-41.0395
AC025048.2_glutamatergic	63.2167	-1641.8	646.768	-1478.03	8.72816	-7.16794	-122.277	-297.604	233.89	151.964
AC025165.1_glutamatergic	195.244	-2845.31	753.922	-287.376	33.2308	-225.426	54.6337	178.125	-185.105	-12.4664
AC025165.2_glutamatergic	895.976	-5209.63	1022.22	-40.7352	279.74	448.506	150.62	291.639	-4.2056	-34.0236
AC025165.5_glutamatergic	-178.851	96.0008	-545.55	452.358	-537.341	177.735	89.1813	119.632	29.5288	-172.412
AC025171.1_glutamatergic	161.918	-2360.09	2281.01	24.4114	-181.055	566.632	-14.6005	-473.911	-552.367	-190.575
AC025178.1_glutamatergic	751.852	-1080.73	459.975	-883.806	6.6809	-658.387	-8.14476	-229.542	-143.749	111.349
AC025211.1_glutamatergic	335.629	-7895.48	1086.4	-333.517	215.351	-231.044	3.4489	454.759	471.927	141.043
AC025244.1_glutamatergic	-729.465	-305.927	87.0431	-240.962	-196.05	20.9012	-31.7758	-313.029	9.31158	27.6508
AC025253.1_glutamatergic	-152.392	300.601	-719.98	-437.656	-261.443	-300.475	-25.9042	-155.531	-115.666	-21.4039
AC025262.1_glutamatergic	-219.257	-428.938	817.779	-227.959	-47.454	-281.744	-31.7372	124.461	-107.17	222.12
AC025265.1_glutamatergic	1020.13	1084.14	274.405	-2322.66	-40.7092	-83.5953	-43.7312	-139.909	-297.057	195.26
AC025279.1_glutamatergic	43.3053	-592.391	915.681	169.498	2.1851	419.668	-33.8949	-83.3191	-152.715	-54.7454
AC025279.1:AC138512.1_glutamatergic	-73.7981	33.8284	72.7557	58.3423	-51.1532	94.7473	-95.3878	54.3368	19.3563	-57.622
AC025279.1:BANP_glutamatergic	-28.3178	144.38	-8.56563	-114.287	14.2359	-65.3481	85.501	-110.307	-105.447	112.662
AC025283.2_glutamatergic	-71.4873	-4163	2209.06	-322.418	16.5096	-4.1963	-111.307	-181.437	-121.315	-140.639
AC025287.1_glutamatergic	-49.3481	-1190.28	274.603	-1570.42	63.5333	27.5203	116.447	-227.555	-250.876	-109.316
AC025287.4_glutamatergic	793.793	-3651.07	2126.53	-13.5454	-172.738	840.25	174.563	19.1856	-85.5992	-198.199
AC025366.1_glutamatergic	198.489	1392.87	55.8849	671.541	-86.6658	104.688	14.1587	453.534	-24.9562	21.8042
AC025434.1_glutamatergic	312.738	-3993.29	512.852	-331.659	61.6673	141.833	51.9408	560.362	319.396	133.447
AC025470.2_glutamatergic	-1466.59	-627.597	474.064	368.672	12.3546	-8.82025	35.0763	-168.759	285.288	75.0219
AC025569.1_glutamatergic	-55.537	-4512.65	883.33	386.705	78.4551	-834.806	118.172	-112.103	102.12	47.6331
AC025575.2:NAIP_glutamatergic	118.143	-101.765	42.8225	60.3477	58.222	-32.7823	108.088	-47.2558	-25.5196	57.2838
AC025580.2_glutamatergic	85.0441	-6928.1	-258.303	-2203.53	346.82	-350.612	-33.3583	519.589	213.709	83.5935
AC025580.3_glutamatergic	-487.733	-2778.43	-283.091	-1803.02	24.8681	-119.844	-76.236	-13.5274	-485.97	-130.782
AC025627.1_glutamatergic	146.601	-2661.76	1303.71	-718.792	-100.854	415.583	91.1581	-213.261	-687.724	-265.418
AC025678.3_glutamatergic	79.2611	-552.536	256.048	-309.497	-18.9226	-298.405	-11.6643	13.2472	-46.7843	87.0026
AC025678.3:GOLGA8B_glutamatergic	343.051	-1287.97	1486.63	-199.027	-56.4894	-500.265	-4.40687	-102.154	-278.389	73.6679
AC025682.1_glutamatergic	35.4232	-6063.12	-78.1823	-2099.67	69.7192	-672.338	-44.2051	-182.016	-292.885	-8.25231
AC025809.1_glutamatergic	-838.747	-3045.4	4338.84	32.6183	-119.364	478.237	62.8437	-19.9042	-120.109	-53.149
AC025871.1_glutamatergic	76.0043	-5228.69	706.619	-243.896	134.975	86.9907	-62.3058	138.618	-133.35	-59.1219
AC025917.1_glutamatergic	163.077	-7213.03	583.861	-574.255	261.281	65.7065	-1.61133	908.539	221.053	197.816
AC026124.1_glutamatergic	76.3448	-259.555	1006.14	-479.364	98.5098	248.226	51.6679	25.7331	32.7111	85.8899
AC026150.1:GOLGA8M_glutamatergic	67.6656	248.006	165.751	89.4233	-88.4317	60.9952	23.7991	-154.391	219.887	-79.165
AC026167.1_glutamatergic	-699.49	1959.84	156.091	-1949.4	82.374	294.156	-9.81495	20.2734	14.8089	-78.4747
AC026202.2_glutamatergic	85.6301	-10733.2	-100.586	-1106.67	301.118	-90.1364	1.94355	508.871	417.621	32.5977
AC026254.5_glutamatergic	-173.185	-1555.34	817.686	-346.738	-92.8347	-194.467	184.14	-296.708	-461.681	-75.5198
AC026347.1_glutamatergic	392.913	-4826.44	-306.386	-1452.34	197.255	297.428	107.584	175.006	393.542	-104.578
AC026356.1_glutamatergic	702.864	2450.92	107.488	590.184	-287.405	188.533	10.9986	228.304	-329.307	78.9382
AC026356.2_glutamatergic	1157.66	261.698	841.298	400.267	-95.3302	248.563	75.2286	489.794	-367.923	100.248
AC026362.2_glutamatergic	188.616	-1333.11	1526.13	606.7	51.6242	-517.771	42.1731	-243.688	-10.1117	145.951
AC026369.3_glutamatergic	255.262	-4652	194.189	-432.494	169.819	-729.123	-108.684	419.039	246.043	229.381
AC026412.3_glutamatergic	378.835	-2539.68	513.068	-644.129	227.882	246.56	-71.1511	302.597	60.5077	-18.5757
AC026412.3:CCDC127_glutamatergic	160.418	-306.261	-226.542	-82.242	-1.98436	0.0327444	91.3112	-120.514	68.8057	36.1161
AC026458.2_glutamatergic	361.774	-277.266	578.338	-618.033	-177.765	-175.281	16.5261	-118.69	-459.836	-66.8164
AC026458.2:LINC02018_glutamatergic	63.2659	-54.2561	151.265	-34.3667	31.0904	41.6967	44.7821	73.4149	40.4249	13.1909
AC026464.3_glutamatergic	84.8825	-1533.72	662.592	158.68	20.1977	-268.194	321.182	-23.5911	-405.351	-45.7727
AC026470.3_glutamatergic	412.51	-5799.47	884.403	-898.206	182.502	-505.948	-93.477	305.3	490.538	-39.2083
AC026471.1_glutamatergic	283.588	-2224.07	516.318	-162.172	-96.8229	-18.9925	51.7599	297.602	125.022	42.3273
AC026471.4_glutamatergic	401.861	-651.468	1406.92	25.1744	-122.921	72.4408	110.402	-193.252	-162.565	-110.933
AC026523.1_glutamatergic	-383.255	1015.46	1188.55	-716.852	-17.6531	590.699	118.251	62.1881	-98.6296	-152.52
AC026523.2_glutamatergic	-379.449	1290.64	992.309	-272.76	-131.581	405.926	123.1	149.477	-206.745	-52.869
AC026704.1_glutamatergic	-733.273	-9347.92	536.514	-1240.53	160.269	-83.4173	14.6471	170.859	-3.97659	-109.234
AC026780.1_glutamatergic	-270.758	-3756.81	186.24	-537.418	194.94	-409.303	-82.2446	369.376	301.814	130.913
AC026780.2_glutamatergic	-280.406	-438.465	-152.092	-562.504	7.89637	-266.728	-158.834	-125.709	241.939	233.897
AC026786.1_glutamatergic	157.269	-675.431	149.934	72.7328	196.175	196.298	334.546	-116.539	-249.184	30.2243
AC026790.1_glutamatergic	-1707.52	651.676	633.964	-131.633	205.069	-739.747	27.7294	245.864	10.7889	58.3053
AC026790.2_glutamatergic	123.333	-826.457	-218.236	35.1673	-98.176	-189.532	117.646	191.052	-132.539	-47.8352
AC026888.1_glutamatergic	637.548	-4113.45	233.09	353.398	303.839	-608.427	-206.987	130.789	-34.9001	55.0041
AC026894.1_glutamatergic	640.87	-5542.94	1124.28	-434.574	12.9298	3.88636	-54.7262	94.7891	-194.026	18.4245
AC026979.3_glutamatergic	405.962	-2160.18	-35.1132	-686.664	-192.271	359.354	-229.263	262.752	236.442	134.252
AC027018.1_glutamatergic	-1003.93	-14944.8	1943.86	-232.353	195.207	-257.019	-7.03768	208.303	165.938	25.2299
AC027020.2_glutamatergic	516.132	-316.453	205.202	240.896	172.255	-386.432	21.5891	-12.1615	226.43	40.8152
AC027020.2:PRKX_glutamatergic	37.0321	215.554	109.328	167.545	52.3741	-28.5189	73.7235	37.38	0.00386438	44.1458
AC027031.2_glutamatergic	619.334	-6229.5	-2290.26	-2470.39	342.952	-1137.79	-88.683	295.636	90.8725	26.43
AC027097.1_glutamatergic	228.933	-2554.35	280.444	-55.4576	136.427	-203.055	-26.9691	252.567	178.448	209.861
AC027097.2_glutamatergic	-394.955	-7730.6	1463.7	-629.907	155.176	-139.509	25.1901	501.26	50.7953	77.8355
AC027130.1_glutamatergic	335.746	-6660.8	495.323	-674.431	-103.533	-218.675	2.40702	379.254	-590.06	156.469
AC027237.3_glutamatergic	-358.717	-1135.04	532.36	430.7	-318.945	-430.709	-21.6965	-493.494	-256.172	78.8941
AC027279.1_glutamatergic	544.76	779.679	601.407	-26.1006	-50.4708	286.721	150.58	298.215	180.699	125.15
AC027279.4_glutamatergic	248.621	788.701	453.731	-330.774	57.6195	220.637	91.4441	149.624	154.543	96.3072
AC027288.3_glutamatergic	-305.39	-6809.08	425.562	-172.654	24.3911	-34.8169	-3.04259	37.0588	10.9652	4.78024
AC027290.2_glutamatergic	207.073	-79.4529	-909.087	-1.001	284.163	-440.326	17.1976	101.663	-324.963	-70.955
AC027514.1_glutamatergic	137.01	770.605	-31.1897	225.78	112.03	345.234	-117.768	-194.346	-106.962	0.359007
AC027575.2_glutamatergic	-148.61	-1682.98	702.861	-983.71	-59.3392	-350.74	-61.3751	-524.89	-68.455	-82.1065
AC027601.4_glutamatergic	-294.403	491.839	295.821	-322.435	-278.339	208.205	246.891	136.153	253.241	-155.565
AC027644.3_glutamatergic	211.757	-3438.79	-1263.01	-565.846	176.277	-38.1388	-87.5087	2.74433	272.43	-16.2155
AC027682.2_glutamatergic	1002.06	-2569.78	694.909	-231.439	437.11	-64.8246	-52.3792	-140.995	437.096	-55.7172
AC027682.4_glutamatergic	-29.5847	317.799	554.402	-2581.13	-240.56	563.937	15.5065	-9.28924	-673.884	-122.53
AC027682.6_glutamatergic	734.87	-1535.01	-664.302	173.072	35.4293	-423.358	-10.1807	-245.321	-367.036	112.343
AC027698.1_glutamatergic	231.028	-6094.67	422.13	6.84037	213.666	-692.464	-89.0034	277.75	142.846	345.841
AC027701.1_glutamatergic	-300.407	-4824.62	768.686	-571.798	59.7621	-198.87	-31.6895	94.2574	20.0535	16.0678
AC027801.2_glutamatergic	588.053	-794.433	2460.21	-433.499	-202.471	963.396	168.273	10.2589	-132.058	-130.934
AC027801.4_glutamatergic	287.204	-967.63	1873.23	-523.386	-206.534	857.168	205.381	21.5117	-34.3606	-126.705
AC027808.1_glutamatergic	746.768	-1384.79	1553.17	129.048	-154.901	120.598	223.773	-250.87	-173.066	-36.5995
AC034102.3_glutamatergic	-62.1462	-2265.33	175.508	-583.682	51.2051	-294.086	-67.3753	-4.58331	144.651	23.6262
AC034102.4_glutamatergic	539.255	-3172.63	-395.806	-75.7293	298.762	399.691	-53.2094	-240.67	382.086	-189.55
AC034102.5_glutamatergic	0.0318832	-1816.5	104.802	-946.171	-90.5894	-182.888	66.5968	20.1961	-18.0523	46.0224
AC034102.6_glutamatergic	542.999	-1355.38	1069.75	-327.239	-141.777	-229.396	-47.5143	83.0944	-75.8426	-24.1706
AC034111.1_glutamatergic	106.208	-1496.08	265.712	-488.687	-241.72	-667.025	-104.57	113.528	-190.144	98.3503
AC034195.1_glutamatergic	-2136.48	-84.9608	908.114	783.083	7.76659	156.249	-8.16374	-95.7647	34.1356	-11.4116
AC034228.3_glutamatergic	740.456	-8020.55	280.696	130.829	262.605	-240.757	-34.8917	436.106	268.087	110.622
AC034236.2_glutamatergic	-97.2351	-2057.66	-247.763	-753.192	-34.6346	-263.716	-227.032	-54.2022	120.057	8.09708
AC035140.1_glutamatergic	-392.426	307.411	-1416.32	-1230.92	3.0713	-770.885	64.02	-329.587	-528.178	-27.7053
AC036103.1_glutamatergic	233.167	-3612.97	305.119	83.0285	75.9275	-197.819	16.4573	344.968	247.526	91.9701
AC036108.1_glutamatergic	-763.293	-4228.04	3079.47	-225.709	-117.027	400.221	74.0947	-26.3275	-208.697	-78.5946
AC036108.3_glutamatergic	284.184	455.14	-521.86	-372.257	40.1351	-666.331	131.159	-194.238	-36.166	58.5546
AC036176.1_glutamatergic	195.724	-537.846	-497.6	-1171.38	-224.725	-471.123	-56.5553	-218.32	144.624	187.665
AC036214.1_glutamatergic	453.888	-2667.83	1043.36	99.7987	-28.6227	86.1156	93.4112	86.5658	-408.682	-159.972
AC037441.1_glutamatergic	-458.193	-1585.86	124.6	584.044	89.8645	-494.863	-86.7694	-107.787	-104.857	35.1712
AC037459.2_glutamatergic	-886.121	299.726	406.056	-1316.53	-95.2321	22.3047	-16.1337	-75.6004	-278.073	51.2321
AC037459.3_glutamatergic	-160.339	-1452.16	309.998	-202.59	70.9933	146.541	12.8595	17.6575	-13.6563	-91.484
AC037487.4_glutamatergic	15.261	-2286.5	511.739	-345.501	59.945	-54.309	-7.54606	81.3381	13.3266	-5.9265
AC040160.1_glutamatergic	285.458	-270.156	663.829	-939.258	8.8398	27.2749	-48.9422	-520.813	-228.946	111.675
AC040160.2_glutamatergic	-51.7769	-842.138	1446.67	244.547	-66.6328	-248.432	181.999	-145.415	-143.279	49.541
AC040169.1_glutamatergic	30.9696	-1952.35	-439.19	-67.325	8.51501	433.039	-278.76	146.981	39.0121	-6.64139
AC040173.1_glutamatergic	35.0975	-322.966	605.466	-545.456	-94.2262	-1011.73	179.859	-371.477	-210.811	186.575
AC040174.1_glutamatergic	-1674.3	-923.497	-666.579	1316.72	-34.898	-56.1151	2.61974	44.1197	-36.9328	8.17812
AC040896.1_glutamatergic	-199.201	1051.38	942.503	-742.271	-326.475	-179.921	20.0664	-141.479	-144.788	-22.3148
AC040934.1_glutamatergic	140.134	1760.61	-658.47	-1886.61	69.8739	-218.01	10.9827	-125.984	-130.322	-197.156
AC040977.1_glutamatergic	-211.904	2.53844	634.678	-647.887	-193.354	-280.511	144.144	-107.372	-92.8856	79.8333
AC044781.1_glutamatergic	83.2167	-10451.4	1103.75	-373.096	285.409	-357.811	-52.4006	283.876	278.594	45.5245
AC044849.2_glutamatergic	82.0516	-2321.06	-620.279	-241.489	179.959	578.906	-52.8776	322.169	-334.47	-79.9494
AC046130.1_glutamatergic	130.573	-4154.75	-1148.72	-1854.17	61.5024	143.658	-30.1146	4.90504	346.427	31.1156
AC046130.2_glutamatergic	-343.63	-523.623	-290.837	-475.565	102.106	-681.95	53.5485	-131.622	180.96	20.0063
AC046136.1_glutamatergic	-208.561	-340.523	721.84	436.793	145.989	47.4006	127.885	-53.2319	-152.26	-166.583
AC046143.1_glutamatergic	84.6461	-2626.53	458.704	530.395	-50.9494	-798.44	-0.425706	-76.4953	-188.296	57.0412
AC046158.1_glutamatergic	655.252	-4335.7	720.646	-405.968	120.992	-81.397	-9.92602	594.426	341.839	153.472
AC046168.2_glutamatergic	-172.221	-2029.94	1215.88	304.382	-144.378	-74.974	68.2107	-165.341	-94.7793	60.0761
AC046185.3_glutamatergic	1.19188	-5005.03	-269.58	-451.369	289.634	-873.13	-100.398	157.315	123.683	111.803
AC046195.1_glutamatergic	-1414.31	-3861.06	1172.76	566	-56.1118	34.9791	-4.52466	-106.628	-97.0382	4.47936
AC046195.1:AL354704.1_glutamatergic	124.49	-2841.38	276.643	-87.375	195.705	-226.329	15.7959	374.579	137.691	-11.6549
AC048341.2_glutamatergic	345.588	327.581	1334.02	-128.845	-113.672	434.109	192.632	47.1254	1.18348	-186.201
AC048341.3_glutamatergic	-399.198	-1085.81	-749.072	-1379.57	153.7	-90.6083	7.20477	460.348	255.332	-136.294
AC048380.1_glutamatergic	295.71	-5009.24	907.441	-553.511	180.113	59.0364	-2.55906	524.8	-146.913	57.903
AC048380.2_glutamatergic	387.688	184.651	1247.51	-312.525	-135.335	-43.7404	36.2681	-284.068	-215.347	83.6165
AC048382.2_glutamatergic	273.657	-230.272	353.244	-1130.69	-48.8456	57.7954	-12.3138	-156.436	-105.041	4.69851
AC048382.2:AC243919.1_glutamatergic	736.805	1998.8	409.151	-1710.69	120.124	221.444	-48.5352	-0.826172	-150.87	58.4783
AC048382.2:GOLGA6L4_glutamatergic	108.92	56.8097	-6.43953	60.9583	99.007	-53.6794	96.9979	-47.0305	-83.1494	29.2561
AC048382.5_glutamatergic	356.328	-3174.02	1306.53	-646.851	-245.746	-310.824	154.981	-89.2267	-248.929	-22.3422
AC051619.4_glutamatergic	592.741	-1868.98	1049.94	112.364	-46.5281	128.241	42.0998	-113.096	-429.744	-154.554
AC051619.5_glutamatergic	160.417	-2497.79	1870.38	462.804	-103.746	105.172	34.0606	9.32647	-110.218	-24.8765
AC051619.6_glutamatergic	254.552	-1119.24	1571.6	-1284.73	-264.291	429.442	144.157	-152.003	-359.091	-48.8228
AC053503.1_glutamatergic	-22.6637	-2647.27	611.462	-258.493	38.1404	-444.132	100.077	441.187	75.2344	-25.1004
AC053513.1_glutamatergic	622.332	716.279	215.289	272.267	351.906	360.244	-22.6242	-353.981	319.376	-66.4566
AC053527.1_glutamatergic	-655.313	-983.932	3015.53	566.574	-315.314	743.068	-6.71866	-245.606	-326.908	-71.0902
AC055713.1_glutamatergic	-397.875	-1104.64	332.221	-194.81	-140.386	-331.909	-98.257	-596.414	-260.426	-91.4164
AC055733.2_glutamatergic	73.3331	-9441.37	-125.002	-869.568	240.88	-454.588	-4.63137	483.791	43.3595	114.073
AC055811.1_glutamatergic	991.106	-4639.15	1325.31	-27.3672	186.969	-285.652	67.579	468.817	0.486918	-38.8469
AC055811.1:ZKSCAN7_glutamatergic	153.36	-164.241	42.664	52.2268	138.51	-14.0562	-47.8183	-54.2974	-25.6916	55.2351
AC055811.2_glutamatergic	347.697	-318.628	-645.761	-1742.64	22.6381	-1042.49	169.623	50.8393	-55.655	-47
AC055854.1_glutamatergic	392.337	-1898.39	457.022	-1439.38	171.244	445.052	33.272	235.078	-165.252	-136.854
AC055855.2_glutamatergic	7.62561	-3177.2	1107.71	-493.592	-28.1147	-123.428	76.8855	-36.8826	-213.484	-33.2025
AC055855.3_glutamatergic	-18.5381	78.4779	-351.559	-1588.37	-49.2937	-387.839	-135.235	-374.73	144.071	245.356
AC058791.1_glutamatergic	-145.337	-10521.9	-505.058	-2108.53	133.213	-213.852	-13.5225	86.8699	187.469	33.5768
AC058822.1_glutamatergic	-638.675	-14941.3	1601.48	-787.317	108.597	-106.705	35.5345	212.983	142.499	9.17544
AC060765.1_glutamatergic	-1045.46	-2075.21	756.624	480.395	-4.1299	64.3355	3.58163	-46.3976	46.7365	-9.99557
AC060780.1_glutamatergic	-301.517	-845.224	1212.64	-839.257	-44.4257	208.503	-90.8685	451.971	-245.129	159.44
AC060809.1_glutamatergic	-1174.73	-466.365	2045.62	-914.84	-64.099	240.834	14.1605	-180.278	-41.1488	4.50738
AC062017.1_glutamatergic	-6.8059	-2690.65	444.237	-377.614	-114.433	42.063	-61.6744	100.035	-113.859	-93.2583
AC062028.1_glutamatergic	-21.8748	-3445.2	-159.207	1211.77	78.458	-580.01	-106.956	-27.4699	-17.3055	103.147
AC063944.1_glutamatergic	167.361	-6075.67	-901.375	-2882.4	154.984	-111.55	-13.6087	63.5486	145.988	5.8294
AC063944.3_glutamatergic	569.256	2011.84	-1762.19	-2938.57	-4.74676	-688.077	36.4571	45.9704	-112.776	-102.673
AC063979.2_glutamatergic	-721.654	447.608	-1313.61	-824	82.1426	-770.772	-40.2955	-254.836	-242.838	14.3336
AC064801.2_glutamatergic	299.566	41.7096	210.757	-313.471	180.155	329.115	5.48239	-201.466	225.955	-137.842
AC064807.1_glutamatergic	366.482	-1280.22	2483.49	595.382	-223.481	737.885	-73.9997	-521.137	-357.636	-158.718
AC064834.1_glutamatergic	-415.35	-38.9145	1116.94	-1227.36	-61.3341	381.494	81.373	12.5167	-79.4374	-23.3616
AC064871.1_glutamatergic	-148.472	-5939.83	-1452.73	-1273.26	375.53	-760.554	7.96303	193.494	408.74	88.0697
AC064875.1_glutamatergic	-921.596	-1962.72	73.9595	1831.15	-87.4728	-315.009	-79.6824	-233.67	-164.898	25.3398
AC066612.1_glutamatergic	-116.501	-2617.34	-945.27	-987.311	148.898	632.478	-178.632	36.4637	-195.251	141.543
AC066612.2_glutamatergic	54.9435	-4396.74	-455.826	-733.858	242.419	114.971	-162.467	485.244	61.2081	294.242
AC066613.2_glutamatergic	525.52	-7935.16	1073.95	-1252.48	189.022	11.1484	78.5108	541.611	214.565	50.9543
AC067750.1_glutamatergic	14.4283	-1206.89	587.478	289.21	-61.0239	337.597	-54.7361	-189.065	-158.529	-103.908
AC067817.2_glutamatergic	153.59	-2854.97	346.864	-687.985	305.452	243.601	11.3753	476.666	439.778	-9.30887
AC067852.1:HSD17B1_glutamatergic	68.9494	-147.435	58.2082	-180.465	-76.5834	-162.715	-11.9914	-47.0922	-45.7276	149.908
AC067852.2_glutamatergic	-18.9738	-919.651	-739.431	450.964	-290.528	394.223	69.2508	-60.1295	151.52	-107.535
AC067852.6_glutamatergic	1057.1	-1498.88	1879.92	351.605	128.063	24.4545	173.868	224.401	-200.021	-92.2387
AC067945.3_glutamatergic	404.624	-4982.72	587.179	-1274.55	286.912	157.096	64.0556	766.2	315.118	-38.2025
AC067956.1_glutamatergic	-1262.86	301.145	919.352	775.036	2.88841	116.696	12.1153	2.71377	13.3947	-10.1174
AC067968.1_glutamatergic	155.946	-126.185	-138.153	-295.783	-110.947	534.156	65.0141	-72.9753	14.9156	-33.9125
AC068025.2_glutamatergic	423.846	-1887.3	791.401	81.4438	109.792	339.641	-70.3017	-368.002	-392.175	-139.165
AC068051.1_glutamatergic	-654.073	-6298.53	785.524	-300.556	32.3233	-26.535	-0.656868	25.3649	17.6089	-0.995132
AC068152.1_glutamatergic	1139.04	-2468.83	2875.74	-1484.89	-54.0903	259.91	12.0113	178.662	-462.131	-37.2413
AC068152.1:ARL17A_glutamatergic	-67.5886	-293.798	141.226	-115.637	-23.0536	-116.86	87.6359	-99.4689	54.604	-51.085
AC068189.2_glutamatergic	132.978	-3039.89	427.089	-923.158	-40.201	768.86	149.213	648.972	105.62	-9.53483
AC068196.1_glutamatergic	-14.1904	-2910.99	-194.321	-520.214	402.605	-459.374	-93.0036	-72.1687	114.084	-118.995
AC068205.2_glutamatergic	170.884	-2472.66	-406.979	-405.819	87.487	-36.4058	-64.1675	181.163	255.631	-19.1417
AC068282.1_glutamatergic	694.039	-2542.58	674.821	38.3967	2.31251	139.242	-5.26657	28.0885	-176.381	-141.919
AC068286.1_glutamatergic	-748.568	-740.584	688.155	1266.15	54.5265	-510.234	-32.4139	-122.743	-10.7608	75.3576
AC068313.1_glutamatergic	47.7994	-4806.65	-179.25	-554.826	235.981	-421.011	-2.6675	242.923	327.325	38.0213
AC068338.3_glutamatergic	154.233	-2433.1	-716.546	-1213.95	15.4081	71.6245	-155.252	109.246	788.779	143.429
AC068446.2_glutamatergic	-538.397	-676.422	774.066	-80.186	114.19	-338.012	26.2319	-31.7136	28.1782	-13.7727
AC068473.1_glutamatergic	-333.124	275.125	-94.2342	-1019.29	-61.2488	170.147	120.067	-164.38	-114.963	-17.5298
AC068481.1_glutamatergic	-52.4998	-6196.93	2196.19	47.4224	-8.20654	234.561	186.543	226.849	-3.85869	-135.8
AC068490.1_glutamatergic	-392.978	-448.225	-761.307	307.359	-50.4994	-285.51	-76.6331	-321.857	-18.7532	-22.5236
AC068533.3_glutamatergic	82.8552	-8240.3	864.342	-1419.64	151.674	-223.064	-24.6718	315.076	382.715	81.2367
AC068533.4_glutamatergic	66.4193	-435.802	2469.57	-211.823	-260.678	-204.288	42.8085	-5.20849	-470.288	213.26
AC068587.6_glutamatergic	-674.052	-5920.33	1471.03	-32.2478	-29.251	18.4809	-7.03422	-45.2016	-77.1067	16.7594
AC068599.1_glutamatergic	-568.447	-892.851	271.183	-414.613	-115.3	127.918	-6.90665	-249.301	-121.294	-31.9544
AC068631.1_glutamatergic	332.494	-4637.86	843.413	16.9605	375.022	149.114	96.1527	425.014	-323.602	66.4027
AC068633.1_glutamatergic	-1464.04	-843.51	652.255	291.922	-188.397	21.6649	-30.8619	-378.085	-255.971	3.56842
AC068633.1:SLC25A23_glutamatergic	-203.998	3920.72	-2220.94	379.791	-503.014	-105.015	112.462	182.394	-511.467	-48.5261
AC068658.1_glutamatergic	913.249	-354.061	1720.77	607.66	-93.0247	581.493	-0.0265137	-98.6969	-433.859	-110.931
AC068675.1_glutamatergic	-488.468	-263.791	2378.76	-1078.14	16.9254	404.033	34.0536	-157.147	-254.787	-45.418
AC068722.1_glutamatergic	-827.941	-1091.25	780.312	-473.947	-52.5783	426.367	-7.29571	-24.6004	-237.294	-34.9897
AC068768.1_glutamatergic	-29.0805	-1902.07	241.335	-362.148	-50.4629	-336.761	98.3359	-143.205	112.734	-75.7184
AC068775.1:EIF2S3_glutamatergic	-142.137	553.642	-247.138	51.8369	-104.537	-190.101	148.464	-37.0958	-276.325	-65.6523
AC068790.2_glutamatergic	92.816	2679.42	-43.8135	-538.258	-316.085	-170.712	-11.2245	-203.925	-426.378	57.6201
AC068790.7_glutamatergic	458.277	1792.75	1050.87	-1535.02	-69.5946	54.8188	-7.02071	-255.8	23.4507	14.0341
AC068875.1_glutamatergic	-1522.71	-325.413	-123.89	439.669	52.4641	434.996	16.081	67.3633	61.8454	-67.17
AC068888.1_glutamatergic	5.5947	-9581.24	1317.69	-192.351	36.4703	-119.111	1.9993	263.93	65.0398	6.86742
AC068896.1_glutamatergic	295.116	121.502	-94.7612	184.101	146.356	298.345	-36.7206	-149.022	-186.608	-69.0215
AC068987.2_glutamatergic	772.273	-3697.69	-256.784	-40.7448	58.6103	77.7537	-56.6185	123.336	99.1783	-29.244
AC068987.3_glutamatergic	300.119	-3970.09	1995.75	-293.481	-45.106	-508.344	35.716	-252.767	-641.165	-81.0743
AC068987.4_glutamatergic	-274.763	-5754.65	2201.85	-1062.28	-49.073	-57.2309	-46.291	-1.48619	-478.686	-41.9589
AC069029.1_glutamatergic	309.536	-3151.4	484.48	-855.491	80.526	-114.13	-84.1084	342.165	-0.187509	110.847
AC069120.1_glutamatergic	-484.133	-2719.13	2066.83	179.467	18.5419	-281.626	-69.1121	-206.9	-314.178	-46.3267
AC069120.3_glutamatergic	-95.3466	-2120.97	311.818	-291.06	166.917	-258.014	-206.594	-195.246	-201.873	-97.9892
AC069133.1_glutamatergic	-1476.08	-802.224	-1239.53	267.746	68.5153	-130.269	-18.3128	1.25807	19.3769	-6.58929
AC069155.1_glutamatergic	344.346	-6834.39	943.729	830.821	131.143	-885.534	-106.987	447.259	-18.5691	130.768
AC069208.1_glutamatergic	-1369.81	3010.31	805.026	-524.548	16.1587	83.8517	14.0493	19.3464	-6.70137	8.29249
AC069209.1_glutamatergic	-583.128	323.969	-550.254	-1443.21	-202.048	-384.157	2.46861	190.687	242.936	150.538
AC069224.1_glutamatergic	-129.767	-1367.17	-452.1	-1210.34	-157.006	-187.605	-295.412	-103.705	-14.5891	-77.9984
AC069228.1_glutamatergic	-383.611	-7504.56	424.69	-21.862	18.3406	-27.7717	-1.29487	29.9764	-1.46838	4.83341
AC069234.1_glutamatergic	-150.006	-528.334	166.407	-501.771	159.147	-198.638	225.864	-182.322	-173.418	155.725
AC069257.3_glutamatergic	-124.828	688.243	-637.108	-980.618	-323.538	-688.36	32.6206	113.852	-18.7502	31.7693
AC069272.1_glutamatergic	-277.494	-7398.72	320.539	-1264.76	283.747	-144.787	-87.9582	404.981	346.848	117.691
AC069277.1_glutamatergic	-693.519	-2375.42	762.453	-1482.03	33.9097	347.085	211.864	340.652	176.925	-185.464
AC069368.1_glutamatergic	-15.6769	-1610.39	333.814	-666.294	-2.62535	42.0958	29.1633	-117.712	-182.156	108.481
AC069437.1_glutamatergic	-667.272	-15282.6	2109.51	-358.844	67.0999	35.2188	13.3737	167.141	30.9983	-2.82528
AC069503.1_glutamatergic	-123.536	-549.216	535.667	80.9874	-0.192951	131.362	159.209	-197.821	-181.384	-97.0875
AC069544.1_glutamatergic	231.477	-2257.74	-166.874	-724.226	55.174	-427.624	-159.605	-72.6756	184.903	43.1343
AC069549.1_glutamatergic	-176.988	-2632.17	182.253	-413.184	163.587	-13.9549	-85.0572	-156.123	71.0641	-15.3998
AC072022.2_glutamatergic	453.992	-4198.73	-1437.76	-62.158	149.619	-41.1811	-67.7396	322.166	118.621	106.794
AC073050.1_glutamatergic	-2139.81	6017.96	-120.185	-530.476	159.84	-190.779	-4.32406	123.354	24.9412	15.4101
AC073052.2_glutamatergic	43.2046	-2899.79	-124.267	-655.21	95.5306	379.611	33.997	179.928	409.884	9.33257
AC073073.2_glutamatergic	-77.3245	-147.044	89.7385	494.193	18.3095	-117.971	233.527	-161.386	-139.564	-133.368
AC073107.1_glutamatergic	-215.05	-12392.9	3018.77	-525.061	13.4725	-42.5364	-31.4648	18.5254	-148.59	23.6077
AC073167.1_glutamatergic	-454.89	-16205	1510.36	-964.829	79.5149	108.936	20.8403	222.103	44.008	-7.3452
AC073195.1_glutamatergic	-174.35	-2472.46	-448.681	-891.729	170.788	-81.9644	-169.598	218.238	26.3062	25.0659
AC073320.1_glutamatergic	447.63	-3303.98	470.506	-449.174	233.998	81.9068	89.1428	201.009	-173.65	47.8744
AC073320.1:AL355294.1_glutamatergic	-6.27945	-321.145	91.5389	176.677	93.7112	-160.147	153.315	-180.7	-37.6084	-191.23
AC073333.1_glutamatergic	9.4619	-6422.72	48.3378	-1646.49	254.157	241.698	99.4789	790.596	652.005	77.921
AC073336.1_glutamatergic	97.904	-6463.11	795.519	-265.922	406.155	-276.992	-55.2496	548.343	98.1011	65.4151
AC073342.1_glutamatergic	334.195	-6476.07	1477.99	-772.751	192.629	-182.152	5.67217	327.126	483.638	-1.57368
AC073343.2_glutamatergic	-390.928	-8795.31	1746.62	-693.235	61.5827	-902.237	-13.7837	290.097	-68.4209	94.0426
AC073389.2_glutamatergic	-280.691	-2158.5	1430.91	352.144	119.752	-217.408	68.2398	-249.17	-202.665	-110.067
AC073476.3_glutamatergic	68.6956	792.347	586.907	-853.303	-34.4584	-39.4586	133.382	-328.722	-289.641	-30.6822
AC073508.2_glutamatergic	383.226	1105.84	-283.092	-858.694	-188.012	-286.718	105.858	-190.201	-229.226	-91.4111
AC073525.1_glutamatergic	-407.447	-10682.8	941.421	-968.884	164.933	-369.327	76.0006	411.523	260.325	46.7123
AC073529.1_glutamatergic	-1419.11	426.489	1377.41	-588.658	-173.319	463.65	-43.9439	-96.9887	-161.1	84.2743
AC073569.2_glutamatergic	743.16	-4598.74	339.087	-611.745	544.68	416.721	108.231	324.949	317.248	-112.185
AC073571.1_glutamatergic	-55.1123	-9515.39	1077.17	-869.563	304.985	-229.961	-54.9799	231.156	247.346	21.9834
AC073575.1_glutamatergic	409.424	-3646.03	918.862	255.214	25.1291	265.937	160.344	398.645	184.715	-134.15
AC073578.2_glutamatergic	-1239.05	-750.447	347.552	1137.63	-45.2516	-51.5928	-14.0589	-65.0671	-106.052	-12.6133
AC073591.1_glutamatergic	475.325	1219.39	222.09	44.2135	-4.03473	-439.94	49.7842	-16.5446	-89.5419	54.8417
AC073610.3_glutamatergic	-174.921	-2949.89	1957.62	1012.71	-43.5143	-409.038	91.0532	-178.396	-69.1415	13.4452
AC073612.1_glutamatergic	-458.718	-3387.65	6.51495	-588.193	-166.348	-564.195	18.7933	222.294	-6.90487	105.275
AC073842.1_glutamatergic	582.431	1552.96	937.583	-822.736	-98.946	28.3213	159.704	163.934	-138.466	60.451
AC073842.2_glutamatergic	137.339	-2213.48	875.348	-660.529	-317.666	-508.926	63.7274	24.5439	-319.176	155.377
AC073864.1_glutamatergic	292.802	-2539.98	61.1477	-531.392	307.668	368.027	65.5649	314.17	245.1	-39.57
AC073869.3:PIGF_glutamatergic	9.2003	41.3531	-11.1243	29.6145	4.68712	-15.0052	22.45	-81.9092	-22.5495	59.3077
AC073878.1_glutamatergic	-437.305	-2058.49	921.91	-511.53	-86.258	-232.171	-46.5452	-432.415	-772.014	-150.407
AC073896.1_glutamatergic	296.114	778.44	1504.04	-520.392	-166.687	-147.185	95.7827	-192.09	-573.159	-13.5426
AC073896.2_glutamatergic	436.086	-5490.4	1840.39	-737.897	36.2453	22.5406	36.1854	143.925	-224.124	-125.181
AC073896.3_glutamatergic	-211.556	-7271.09	784.32	-383.882	-51.1273	-517.17	38.5581	497.796	-421.308	40.4629
AC073896.4_glutamatergic	-67.1132	5275.47	-1639.54	951.966	-310.546	212.104	96.0354	498.926	-123.19	21.3829
AC073957.1_glutamatergic	97.5141	-2551.67	704.161	-228.334	115.882	29.3569	88.5838	222.19	155.941	-13.0904
AC073957.3_glutamatergic	432.21	-3134.68	509.835	-1455.19	11.3489	29.3891	90.7668	258.723	343.734	28.4639
AC074032.1_glutamatergic	192.83	-10053.4	1128.6	-1853.06	25.8518	-242.191	-70.077	3.43247	39.8198	59.9196
AC074051.2_glutamatergic	552.85	-1283.19	604.602	429.286	-23.1777	148.963	-27.2664	-22.8752	-126.499	-58.012
AC074117.1_glutamatergic	125.756	-2028.3	565.438	-236.411	-133.483	-456.34	-8.39176	-15.1846	-63.3568	18.392
AC074124.1_glutamatergic	636.161	-5348.7	33.0927	64.9447	217.63	-486.449	-160.432	404.796	16.9864	183.783
AC074194.2_glutamatergic	426.781	-504.603	916.924	-39.1246	40.0795	-76.3064	27.9648	-233.535	-424.326	66.8954
AC074286.1_glutamatergic	374.965	182.877	2294.39	459.01	-49.8229	957.542	115.288	254.283	7.52466	-179.027
AC078777.1_glutamatergic	647.962	-5033.56	-29.2492	168.51	-98.7214	-302.783	-134.885	-18.1811	-92.712	141.663
AC078778.1_glutamatergic	30.8937	-5694.3	1557.18	-956.394	-107.891	-535.004	15.1014	397.053	82.0474	76.6187
AC078785.1_glutamatergic	-1380.4	-1282.19	2351.5	-147.073	58.0117	-79.2861	15.1472	-9.97047	-107.754	-18.6791
AC078789.1_glutamatergic	-315.723	133.365	74.448	-27.3387	61.2879	-280.231	-153.105	-211.038	215.073	149.669
AC078795.1_glutamatergic	-532.799	347.111	229.899	-766.111	15.7271	12.2026	39.3094	-108.645	-34.3241	-42.9328
AC078846.1_glutamatergic	228.643	-1610.25	32.4871	-709.26	-143.377	-266.275	-174.634	-278.353	-79.3714	39.1918
AC078881.1_glutamatergic	-1428.64	-1248.84	630.685	698.006	-46.6894	38.0972	43.085	-12.101	-92.8126	-46.5737
AC078883.1_glutamatergic	-16.891	-700.475	334.418	650.331	42.9299	431.066	-48.3214	-218.846	-266.923	-46.3954
AC078909.1_glutamatergic	-1593.18	-4396.85	-166.306	-225.229	201.194	-12.0319	-78.4215	-23.23	-112.845	-69.7908
AC078909.2_glutamatergic	-1049.31	-702.96	-1376.79	-1790.32	523.86	139.218	-124.984	153.201	319.489	-70.8892
AC078923.1_glutamatergic	-643.607	252.209	1143.55	-1808.59	-22.5316	525.549	51.2456	-24.6895	16.326	5.92196
AC078950.1_glutamatergic	192.624	587.206	-687.5	-1185.21	161.32	-473.479	-117.856	68.9025	33.8873	-53.2736
AC078980.1_glutamatergic	-1562.79	-1420.33	1100.46	1094.58	-26.0503	-171.635	25.7237	32.912	181.997	102.361
AC079089.1_glutamatergic	-266.449	-1499.74	578.998	-715.149	-77.7649	-150.033	-18.8627	296.485	-261.72	97.6181
AC079098.1_glutamatergic	-1289.13	-2560.82	162.025	1477.04	-108.044	14.0661	-27.4078	-173.102	-138.57	2.706
AC079117.1_glutamatergic	-679.539	-11419.6	1107.92	-167.168	87.9086	-185.931	4.3999	114.166	50.7224	17.9781
AC079154.1_glutamatergic	-328.982	-105.719	-794.665	277.859	-12.37	-283.552	-85.2859	-206.362	-48.7196	-5.38353
AC079174.2_glutamatergic	400.728	-1296.18	393.38	-289.371	-196.867	369.78	-179.75	230.826	-133.216	-31.7517
AC079193.2_glutamatergic	925.624	283.698	687.529	-1016.22	-146.476	382.731	139.478	-32.3169	-169.29	-80.9061
AC079209.2_glutamatergic	298.492	-4281.47	293.326	-623.876	141.825	-150.471	-65.3495	739.974	221.788	177.805
AC079226.2_glutamatergic	175.167	-6584.24	-443.229	-671.864	156.99	-383.84	-137.11	1.75542	140.203	79.5388
AC079228.1:RTN3_glutamatergic	-232.438	4419.79	-2979.37	1779.53	-497.275	36.6403	173.096	250.618	-472.944	-94.534
AC079239.1_glutamatergic	-1298.18	-883.095	361.955	524.595	-363.627	30.3696	-68.0939	-468.359	-443.672	-22.0777
AC079296.1_glutamatergic	-182.974	-60.6434	897.952	131.592	-90.8753	-518.736	-138.695	-220.371	-272.227	207.312
AC079298.3_glutamatergic	-1635.02	-1634.4	1009.03	423.298	69.741	316.662	46.9953	-38.0022	147.071	-38.1223
AC079305.3_glutamatergic	496.438	-424.981	-52.859	-600.5	-67.9573	-833.267	-7.62402	-237.61	-245.715	-8.15436
AC079315.1_glutamatergic	296.286	-27.6363	-309.259	-1477.91	-118.223	427.534	142.299	162.853	461.706	31.6906
AC079329.1_glutamatergic	385.612	-3951.94	478.716	-391.539	225.514	-99.5078	-96.9331	794.013	83.6993	174.311
AC079336.4_glutamatergic	266.66	-5600.69	646.588	-224.302	328.681	-205.955	-34.8817	431.073	343.94	179.811
AC079340.1_glutamatergic	-733.813	-1713.88	873.738	1554.61	-95.8144	-447.917	22.1284	28.4402	-85.2991	46.4524
AC079340.2_glutamatergic	-587.932	-1901.21	176.755	1126.82	72.4008	-344.029	-1.64096	-26.8757	-61.1112	39.1901
AC079354.1_glutamatergic	-986.539	-3599.44	-106.603	-618.289	-152.996	-132.101	-125.099	-283.976	-387.348	122.916
AC079362.1_glutamatergic	449.759	-1346.42	378.534	-1102.51	2.8919	80.9362	-82.9477	37.4828	33.2104	-47.02
AC079380.1_glutamatergic	-1463.75	128.99	574.999	-289.544	-4.04559	-92.5206	25.8861	-13.7273	-43.6696	16.7464
AC079385.1_glutamatergic	-2870.61	-755.834	1985.98	799.91	-59.0307	221.595	67.3642	-36.8972	60.9882	8.19273
AC079447.1_glutamatergic	-185.129	1685.34	843.459	-1992.65	261.855	-782.914	63.1071	102.532	95.9356	10.0755
AC079465.1_glutamatergic	67.5347	-2867.89	589.666	-135.459	109.895	-101.246	-44.8239	-0.0421982	-180.499	-60.2647
AC079584.1:C17orf100_glutamatergic	-11.9994	-12.4852	0.350284	-4.50461	-36.3535	26.4785	3.631	54.451	15.1282	-17.3909
AC079594.2_glutamatergic	455.645	-3386.15	-107.792	-531.879	265.97	-202.31	307.09	407.402	269.694	-20.6207
AC079600.3_glutamatergic	198.525	260.934	-278.492	397.238	-266.221	-1318.31	97.7638	326.001	-307.252	-39.7304
AC079630.1_glutamatergic	30.6887	-1973.02	-63.6248	1192.56	-23.4135	675.99	31.8395	-23.4694	-210.193	-97.1453
AC079760.1_glutamatergic	-812.316	-1775.22	2694.05	494.834	-208.993	603.331	27.7771	-112.84	-147.584	-15.4172
AC079760.2_glutamatergic	-24.0454	-7752.29	2257.98	-417.09	-215.328	516.201	53.4613	188.37	-116.377	40.4914
AC079779.2_glutamatergic	65.8904	848.261	-584.726	-2033.31	-81.2359	-235.805	127.555	7.47802	-108.935	40.2544
AC079790.1_glutamatergic	306.408	-1224.47	511.038	-565.734	3.162	-385.352	-44.4791	-33.8855	-348.024	89.3417
AC079807.2_glutamatergic	101.173	-2116.53	100.912	-562.396	-105.829	-206.465	-92.35	212.172	-295.402	29.2313
AC079834.2_glutamatergic	-8.78654	-2364.48	-634.354	604.731	-1.14141	-213.564	-128.062	258.977	-105.985	23.1348
AC079848.1_glutamatergic	448.603	-1318.47	1015.23	356.415	-266.552	320.581	-132.89	-777.42	-565.895	-49.7372
AC079915.1_glutamatergic	400.628	1634.12	-496.948	276.653	44.0112	-770.879	-115.808	135.98	-130.524	150.103
AC079922.2_glutamatergic	213.963	-4199.35	-155.273	-275.847	-193.702	-203.433	-156.796	168.961	-178.489	183.145
AC079950.1_glutamatergic	92.1349	-185.939	884.226	-996.782	25.9513	37.6264	-5.81524	-146.815	-173.9	-145.743
AC080013.1_glutamatergic	245.348	-439.538	390.048	-54.3157	-67.902	-79.3466	-106.976	-142.347	-28.3255	24.8545
AC080013.3_glutamatergic	64.5474	206.164	-258.768	-144.273	-12.3706	133.003	-147.112	42.6423	18.7293	-43.9213
AC080078.2_glutamatergic	-46.1217	222.814	-216.03	702.062	204.256	122.625	74.4327	-76.9232	238.029	-182.089
AC080100.1_glutamatergic	169.802	2383.23	-1595.77	-117.01	-178.117	81.1014	-55.2256	-779.82	198.902	-126.788
AC080162.1_glutamatergic	-124.612	-2548.43	415.488	-592.965	251.714	55.1883	170.849	90.1531	75.0466	-41.3111
AC083798.2_glutamatergic	243.691	-6741.8	327.47	-314.441	308.984	-270.618	-189.917	-136.97	-18.542	28.1849
AC083800.1:PSG9_glutamatergic	85.6505	-667.623	111.522	-158.024	6.18591	3.00374	-60.8329	35.0737	137.761	154.24
AC083805.2_glutamatergic	-238.253	-3439.15	1196.31	-699.281	-106.998	-592.223	63.2299	393.211	157.92	-27.4382
AC083843.2_glutamatergic	130.479	569.049	-1034.42	-550.382	248.268	-454.893	-99.3295	82.0529	270.503	120.527
AC083843.3_glutamatergic	-359.501	-310.312	-1230.59	-1284.84	282.884	-269.744	-52.5202	371.275	283.468	14.1472
AC083902.1_glutamatergic	-819.601	445.744	-400.281	322.804	98.0577	-129.351	49.9022	248.466	-61.8797	-81.4118
AC083902.2_glutamatergic	-555.927	-338.258	-1146.04	943.213	225.033	157.173	42.6789	284.294	94.0145	38.7959
AC083906.3_glutamatergic	-1850.81	-1704.31	180.061	783.815	137.917	-635.278	-46.2898	-315.523	236.198	92.9076
AC084032.1_glutamatergic	139.777	-4342.65	1917.7	-743.783	-4.41463	57.779	52.6614	-18.0293	-77.5436	-140.618
AC084033.3_glutamatergic	95.7451	-4243.13	-269.548	-1211.07	15.5613	26.5509	-98.0011	-182.186	160.489	70.2562
AC084036.1_glutamatergic	39.3265	-40.9952	-11.1131	-556.603	-195.184	621.355	123.713	47.2446	-24.5946	-150.496
AC084125.2_glutamatergic	-160.419	-1297.71	1161.74	968.399	201.703	-581.719	164.01	84.5863	-118.5	-132.81
AC084125.4_glutamatergic	178.352	732.2	715.945	970.865	-212.646	-295.805	168.828	672.292	163.72	137.36
AC084200.1_glutamatergic	-924.573	272.973	496.283	-472.468	141.087	554.723	38.5078	36.5341	-79.9712	-301.177
AC084337.2_glutamatergic	310.291	1175.32	1061.54	-822.629	-37.2353	781.907	3.42479	-282.995	-201.925	-160.443
AC084357.2_glutamatergic	-74.7093	-1791.99	1134.74	-553.076	160.248	-4.28589	14.874	92.28	73.3096	-72.5843
AC084357.2:TBX20_glutamatergic	-166.343	146.79	408.948	-70.8094	56.8979	55.6524	142.551	88.7218	-34.4863	-59.0347
AC084361.1_glutamatergic	198.773	-592.907	776.17	493.677	-40.4768	-354.336	67.0429	-82.1908	28.4459	190.941
AC084361.2_glutamatergic	-849.432	-12990.4	2442.71	-403.362	188.648	-283.067	30.4458	437.824	191.869	52.389
AC084756.1_glutamatergic	109.612	-1957.81	207.814	-470.19	157.812	208.748	107.455	149.919	156.761	-75.685
AC084816.1_glutamatergic	-1111.47	2408.19	1665.6	-574.207	-27.8228	203.205	20.4601	-63.0742	-20.8975	14.296
AC084824.4_glutamatergic	-146.194	-558.451	-161.581	-195.316	-103.231	108.372	124.904	8.02502	96.7613	-240.186
AC084866.1_glutamatergic	104.462	-3144.82	-624.296	-550.512	132.007	-194.163	-163.066	125.124	286.547	26.4483
AC087071.2_glutamatergic	-115.889	-7283.96	886.956	-573.412	28.3285	-181.446	-73.603	-54.6258	-222.525	-36.9362
AC087164.1_glutamatergic	59.1143	-2551.76	495.634	-1060.52	11.4663	53.8607	61.7943	320.988	-307.791	-80.9683
AC087190.2_glutamatergic	333.7	-7896.31	486.018	494.025	22.2718	-447.183	82.3869	282.145	-235.445	-52.3264
AC087203.3:FAM66D_glutamatergic	164.719	-842.329	863.925	486.036	-175.806	-36.6894	-50.0208	-267.823	-293.325	15.4782
AC087235.1_glutamatergic	-277.832	-2766.97	773.555	-1843.51	-53.5371	278.933	63.153	144.694	178.569	64.496
AC087239.1_glutamatergic	-206.881	-2374.05	247.553	-415.261	-49.9095	608.647	-171.907	296.619	-349.896	89.715
AC087258.1_glutamatergic	-288.905	2013.71	708.991	-1209.35	-199.837	240.501	42.3045	-217.221	-48.4965	109.045
AC087276.3_glutamatergic	689.184	-3816.41	101.003	-247.969	256.573	-181.378	-6.97286	280.698	302.826	17.9198
AC087280.2_glutamatergic	-1607.25	-2748.6	788.509	2239.43	24.3832	-199.097	-61.361	-8.28343	-79.9121	33.8357
AC087286.2_glutamatergic	601.937	-6321.97	92.6534	-413.988	195.116	148.466	42.5202	480.094	264.988	191.468
AC087289.3_glutamatergic	-263.162	143.84	616.634	-995.259	-46.4695	-6.7946	121.368	-67.6597	-152.104	253
AC087294.1_glutamatergic	371.105	-640.253	856.31	-730.014	44.3676	-309.179	19.2619	-222.418	-54.7369	67.3713
AC087386.1:AC245060.5_glutamatergic	-412.697	1285.61	136.819	74.5226	-202.122	-224.253	-28.5211	10.1968	-206.039	149.574
AC087457.1_glutamatergic	108.389	1741.6	463.727	-1617.23	-33.0674	-189.51	-18.4308	-118.232	-188.013	-98.4376
AC087481.3_glutamatergic	210.171	601.677	154.44	-399.38	9.93827	516.61	45.6641	33.5807	119.856	-74.382
AC087482.1_glutamatergic	34.1531	-1858.09	719.134	-113.364	-72.6574	-37.8826	54.092	-204.171	-328.115	14.9867
AC087498.2_glutamatergic	-664.267	920.605	810.591	-1184.29	37.0655	-207.372	-50.5328	58.4774	-205.662	50.3004
AC087500.1_glutamatergic	-62.6978	-1182.97	2712.03	-1135.83	-41.6738	-560.756	93.3687	77.0241	-181.797	150.185
AC087501.1_glutamatergic	177.121	-3238.98	828.028	-531.121	-54.6707	-18.7095	-43.6945	307.263	160.937	157.131
AC087521.2_glutamatergic	272.547	-8031	612.78	360.061	121.091	-374.323	-47.7938	384.702	20.0422	90.0905
AC087521.3_glutamatergic	-78.7575	-381.874	1066.93	-550.552	-76.1293	225.149	28.8235	-239.233	-370.186	-39.8212
AC087633.2_glutamatergic	64.7995	-2755.09	1180.11	-1151.78	-171.556	518.633	132.545	236.321	34.6644	31.9498
AC087636.1_glutamatergic	-131.85	250.883	1370.75	-648.154	-121.823	551.646	56.5531	6.55146	32.5318	1.44896
AC087741.1_glutamatergic	-47.5021	-132.821	-336.883	-1764.83	-159.886	84.4023	-105.258	-299.216	45.5646	125.773
AC087762.1_glutamatergic	-30.3628	-686.939	1117.33	-233.311	-133.799	594.029	234.812	-75.646	-17.0148	-24.4775
AC087857.1_glutamatergic	-468.42	2280.9	-310.893	-2101.86	58.155	342.55	-57.2095	15.0647	-58.7887	-136.377
AC087894.2_glutamatergic	-101.84	-125.931	666.752	244.487	20.313	60.9757	-117.739	-289.357	-154.897	-0.025968
AC090092.1_glutamatergic	-220.095	1140.78	-401.668	-1884.68	0.691909	-74.4223	12.9483	46.8054	-203.858	10.0014
AC090114.2_glutamatergic	395.462	-401.368	1191.99	127.672	-388.976	-348.96	97.7207	-328.003	-61.3417	1.65746
AC090115.1_glutamatergic	-117.501	81.3114	3220.99	468.191	-133.732	704.484	18.5824	-79.7516	-147.019	-105.791
AC090124.1_glutamatergic	-314.372	-1417.21	557.444	-115.995	-173.216	381.979	27.6825	22.5884	-170.006	-15.2316
AC090125.1_glutamatergic	-1020.83	-758.905	-223.459	-874.635	59.1846	-192.879	-45.0333	-154.603	11.0763	44.1754
AC090138.1_glutamatergic	-19.1075	-5943.77	117.921	-518.66	104.983	-559.298	-103.99	-99.4014	395.285	125.133
AC090152.1_glutamatergic	517.143	-2126.1	-995.825	-385.362	-279.158	198.309	54.9694	-248.477	12.3493	31.8048
AC090159.1:DHRS4_glutamatergic	48.0242	12.1469	-0.251221	39.4056	19.4222	-23.0257	26.2947	-26.3366	-16.0142	22.3488
AC090181.3_glutamatergic	747.223	165.863	74.1226	-179.006	320.128	-935.435	-58.4909	-549.922	-52.2226	-79.1347
AC090197.1_glutamatergic	97.013	-1121.92	918.192	409.206	-49.0507	275.411	-48.0739	-37.1192	-513.662	-0.777787
AC090198.1_glutamatergic	-169.46	-608.025	-115.659	-324.777	142.192	-21.9278	175.678	31.1628	158.016	191.813
AC090206.1_glutamatergic	7.05622	-547.94	570.36	519.098	156.652	-347.334	82.264	152.183	-76.4528	142.482
AC090236.1_glutamatergic	736.969	-5137.15	652.27	-91.8312	142.744	13.2693	51.2623	383.604	-2.53077	-80.9396
AC090241.2_glutamatergic	304.6	-5937.69	885.543	794.424	102.81	-350.2	51.576	253.128	-65.5504	-110.218
AC090241.3_glutamatergic	272.009	808.707	44.5227	-700.695	-114.746	70.0882	11.3124	-231.01	179.301	30.5925
AC090360.1_glutamatergic	599.683	1121.57	868.87	-611.444	-398.843	-188.488	17.9772	-8.34823	-100.931	160.379
AC090403.1_glutamatergic	509.221	-2738.55	1475.47	-1582.68	-1.23028	658.474	67.6154	492.92	95.9961	-18.1588
AC090502.1_glutamatergic	-1652.41	-2882.96	827.755	-635.085	14.8143	26.3066	-2.4871	0.0681419	-51.2127	-11.1441
AC090502.1:LCA5_glutamatergic	-11.4726	-22.3742	6.24046	3.45849	-47.3043	-22.1815	-9.23908	21.2535	31.7106	-21.5311
AC090510.1_glutamatergic	280.033	-2982.79	-458.004	-585.06	8.60341	124.538	60.0815	-177.15	155.599	-87.5217
AC090515.4_glutamatergic	233.97	-4787.28	-95.2788	-530.979	9.72771	-124.722	-23.8799	610.958	118.781	302.184
AC090517.2_glutamatergic	20.908	216.025	533.531	-77.7047	34.9554	258.696	-97.6399	-279.261	189.669	-182.432
AC090518.1_glutamatergic	232.249	2473.28	-2767.48	-4099.08	142.048	-591.873	19.0272	-12.0841	-189.011	-69.6512
AC090531.1_glutamatergic	-634.247	-6875.06	981.282	-1627.77	47.8852	154.795	-12.7312	5.52054	21.9347	-7.37791
AC090541.1_glutamatergic	146.1	-4433.26	508.666	-786.352	131.784	20.0889	14.5209	348.662	349.768	74.4723
AC090559.1_glutamatergic	-156.676	-2027.46	1255.27	-577.394	-126.621	141.488	17.5511	41.7141	-289.026	-30.0331
AC090559.2_glutamatergic	-142.124	-678.706	784.545	329.803	128.722	-654.733	176.386	30.6438	-106.518	62.3906
AC090568.2_glutamatergic	-1031.82	1031.04	-184.402	65.9814	4.59477	-123.954	-2.19261	-32.7953	-49.1484	1.77242
AC090579.1_glutamatergic	-365.472	-7556.76	576.404	-157.109	22.4967	-45.8541	-1.69501	38.7677	9.48242	8.70288
AC090589.2_glutamatergic	424.105	-3208.59	562.019	-265.445	188.443	130.962	120.613	463.919	376.26	93.2226
AC090616.7_glutamatergic	467.389	5.84473	287.481	-611.624	96.5061	142.956	146.981	-234.844	291.069	112.664
AC090616.7:SLC19A1_glutamatergic	8.77355	13.9284	-10.2851	5.36796	6.49456	18.0185	-17.2955	11.3437	6.33604	4.16788
AC090617.5_glutamatergic	666.216	-4864.12	1031.84	-325.106	152.587	-43.5557	117.326	578.566	262.248	17.7011
AC090617.6_glutamatergic	-18.2224	-2164.66	73.9463	904.298	216.078	-328.679	1.38949	262.242	112.503	138.7
AC090618.1_glutamatergic	128.781	-3874.12	1042.33	-126.7	-226.368	682.464	122.096	174.045	-334.95	-160.423
AC090630.1_glutamatergic	-414.659	-537.997	354.742	-211.995	8.84835	-87.5899	-37.6328	-115.785	-162.365	-27.5254
AC090709.1_glutamatergic	-409.873	-9453.67	245.273	-312.492	54.061	-97.1221	-9.99581	46.5539	40.2013	7.08341
AC090740.1_glutamatergic	-338.736	1906.61	508.862	717.784	12.1061	62.7529	63.4746	642.39	85.0762	35.5028
AC090772.1_glutamatergic	648.622	-4759.38	1238.82	-964.75	14.4761	746.001	76.8035	519.117	112.373	-47.9493
AC090772.2_glutamatergic	323.318	-8606.24	1844.45	-853.114	27.6317	337.258	79.0851	505.015	107.055	11.4513
AC090772.3_glutamatergic	162.058	1709.88	-1039.17	-854.832	-31.1645	-433.302	102.094	295.493	-463.24	-412.46
AC090774.4_glutamatergic	123.954	-711.775	575.222	-458.72	91.0549	117.765	-79.0314	-568.69	-561.19	-49.5672
AC090825.1_glutamatergic	-301.306	1685.45	439.531	-72.0281	-43.8764	57.8246	15.4429	19.0227	-2.99082	33.1449
AC090857.2_glutamatergic	-65.8501	-5222.57	469.901	423.944	415.503	-707.769	-84.1413	662.093	94.7554	160.783
AC090907.1_glutamatergic	-685.771	-513.171	61.4357	-448.691	111.497	-113.13	45.9187	20.8268	295.785	19.6577
AC090907.2_glutamatergic	-175.74	-4733.69	1934.33	-1526.79	116.822	179.212	0.928864	-36.6673	123.829	-48.1496
AC090907.2:CERS3_glutamatergic	182.968	-130.596	225.232	-288.918	242.954	118.173	-113.684	-47.726	45.0612	-33.843
AC090912.1_glutamatergic	397.924	117.006	850.256	111.506	82.5831	339.897	-65.214	-17.3915	-220.666	-176.231
AC090921.1_glutamatergic	-313.698	-654.293	1032.52	-272.909	-139.513	240.807	167.447	178.688	145.712	50.3395
AC090921.1:LINC00871_glutamatergic	-41.4415	77.994	-9.50249	-9.58107	21.69	-23.6527	123.833	22.7596	-127.183	87.8913
AC090971.2_glutamatergic	547.19	-6377.76	395.741	-529.77	4.53479	-556.355	20.9324	429.447	191.145	121.881
AC090983.1_glutamatergic	449.411	804.971	405.089	-729.74	0.210596	301.454	82.0018	-346.33	8.99858	23.3894
AC090984.1_glutamatergic	396.264	-3969.35	239.627	-261.993	218.32	490.079	8.19464	334.318	421.442	-44.842
AC091045.1_glutamatergic	617.165	-5968.02	1255.58	-8.27553	-15.6174	237.996	-37.6368	181.073	-132.723	14.7063
AC091057.1_glutamatergic	52.8368	-858.622	1110.69	-130.475	-149.882	-72.4351	-104.463	-303.16	-196.071	73.5584
AC091057.1:AC123768.3_glutamatergic	-7.52073	-480.943	538.346	-496.182	-349.035	-55.7152	-202.967	-79.4833	-120.673	99.4885
AC091059.1_glutamatergic	142.832	-3212.27	-58.0156	-727.485	-18.1164	81.83	102.782	160.939	423.871	-63.0625
AC091078.1_glutamatergic	-1249.92	-842.57	705.894	263.163	49.0392	-69.7922	13.2481	25.3878	12.5885	2.3903
AC091100.1_glutamatergic	-79.8721	-2903.99	1018.5	-236.3	173.756	30.7281	123.035	487.328	-76.1412	24.8986
AC091132.2_glutamatergic	429.409	-3911.71	761.262	-357.15	-181.319	-329.632	-97.8597	301.359	21.2515	146.47
AC091132.4:ARL17A_glutamatergic	-42.8264	-682.781	244.176	-305.874	42.6457	-253.52	232.286	155.366	88.9026	-115.886
AC091132.5:AC103810.2_glutamatergic	110.698	-2655.93	476.634	-707.705	35.2893	-74.3801	-24.2073	208.248	36.9268	11.8078
AC091132.6:LRRC37A3_glutamatergic	-60.7383	116.836	-28.1011	-189.832	10.1981	33.371	-48.6576	-34.4844	11.7679	52.4147
AC091133.1_glutamatergic	843.755	-3117.63	227.667	-793.114	-119.722	68.9448	48.4246	470.23	118.201	-48.2997
AC091138.1_glutamatergic	-703.402	-1296.01	-720.713	-1102.46	58.7206	-142.407	-70.5759	-18.3034	-560.781	-159.204
AC091152.2_glutamatergic	268.556	1367.63	-407.749	105.794	15.2647	11.1005	48.8699	-203.027	101.94	-150.63
AC091153.2_glutamatergic	500.553	-6034.08	1801.6	-169.388	219.063	-250.356	97.3898	498.802	343.04	-104.897
AC091167.7_glutamatergic	-321.613	1312.44	-1325.73	-2581.82	178.771	-1136.11	-9.33749	-78.7976	-289.234	-18.3798
AC091180.5_glutamatergic	-103.957	-922.389	52.3833	-508.352	-91.9639	-453.231	54.6296	177.73	-164.429	156.029
AC091212.1_glutamatergic	-820.247	-273.422	1475.11	608.877	-18.3167	622.874	119.939	-71.1678	-291.805	-246.954
AC091271.1_glutamatergic	271.864	-2626.13	-1292.6	-2026.74	123.069	-719.314	-123.123	4.664	-113.649	-5.8044
AC091534.1_glutamatergic	1005.15	-4169.19	840.629	-1251.1	101.415	420.581	117.855	622.754	305.894	44.7458
AC091544.5_glutamatergic	-101.88	1895.05	-1766.75	-2609.13	-24.6284	-703.481	-42.1177	-88.9127	-129.407	86.369
AC091544.6_glutamatergic	137.137	-1765.88	-474.644	-1168.64	28.4903	36.5803	-84.4899	102.765	255.304	172.169
AC091551.1_glutamatergic	-54.1628	-5176.89	1502.17	-355.687	-10.2873	44.1074	-162.591	-393.626	-150.311	-108.675
AC091563.1_glutamatergic	115.709	1272.92	115.848	-636.382	-168.618	134.971	180.174	158.616	-138.628	-43.4833
AC091729.3_glutamatergic	434.023	-1755.91	-504.651	-680.718	35.016	191.199	-8.93653	352.598	34.714	-131.879
AC091820.2_glutamatergic	-237.357	-4083.05	405.704	-463.349	46.2228	-27.2965	10.3671	430.876	91.4118	93.2047
AC091825.1_glutamatergic	810.376	93.9352	-1319.69	-849.725	80.1683	44.5829	154.18	52.6274	-7.9569	-50.4642
AC091826.2_glutamatergic	-243.937	-815.401	2229.72	1424.52	-164.12	701.008	40.1801	-337.391	-102.793	-174.342
AC091885.2_glutamatergic	-620.816	-12403	917.717	-224.141	40.3047	-134.658	-7.63375	61.4859	16.8946	13.2458
AC091887.1_glutamatergic	-488.3	-8979.66	-589.61	-1692.59	223.689	-336.574	-12.1029	300.639	262.585	38.4462
AC091946.1_glutamatergic	-914.815	-6484.74	1173.46	-564.699	-87.558	642.148	3.71103	-132.967	-186.415	-106.646
AC091948.1_glutamatergic	-1683.26	2023.43	-2148.75	-1455.8	135.288	-747.565	-54.7352	-275.68	135.053	40.3259
AC091959.3_glutamatergic	64.1439	71.219	-248.792	564.75	-41.6363	436.984	292.141	-87.8774	-111.077	-168.572
AC091976.1_glutamatergic	-1204.3	-1036	2244.39	286.713	-100.196	564.49	91.1771	-200.668	-340.653	-196.466
AC092042.3_glutamatergic	-226.693	569.957	1402.07	-216.482	-177.426	898.873	23.7588	-248.37	-194.341	-82.0823
AC092069.1_glutamatergic	-83.1566	-3909.33	-2903.8	-528.034	302.576	61.4846	-41.5834	-246.914	474.966	-54.9207
AC092070.4:FANCA_glutamatergic	50.937	-227.281	30.0723	26.2772	-68.407	-17.2459	-29.4086	-84.0061	-201.811	-44.9224
AC092073.1_glutamatergic	68.1207	2719.5	-661.789	1630.24	-427.934	619.885	219.027	213.889	-116.749	-143.856
AC092100.1_glutamatergic	-60.2055	-1526.28	412.62	-369.758	113.961	-86.8587	80.4449	-82.8697	-371.392	194.947
AC092111.2_glutamatergic	720.936	-255.458	1080.45	758.548	-159.245	-431.357	-73.3661	-127.098	-322.186	81.785
AC092111.3_glutamatergic	-174.499	1244.53	544.609	197.574	-83.4842	-53.3585	-58.6657	-256.959	-97.0716	72.478
AC092115.3_glutamatergic	145.818	-1290.17	-271.211	-1000.98	309.265	-1155.93	86.602	-57.0099	-218.478	-53.9067
AC092119.2_glutamatergic	-227.353	-627.21	171.757	-629.863	-155.09	14.758	-179.841	-160.769	211.696	-120.186
AC092123.1_glutamatergic	243.214	-1861.64	335.993	-1409.97	120.001	209.787	-12.9653	-6.02	-222.816	16.6273
AC092123.2_glutamatergic	1054.16	-329.005	2191.1	198.404	-109.857	587.138	92.234	136.901	-210.088	-29.5045
AC092125.1_glutamatergic	341.28	725.649	17.568	228.188	-175.585	-712.665	166.493	241.115	-90.9176	-76.5658
AC092131.1_glutamatergic	-1041.64	-1332.86	439.752	805.11	-66.2586	-149.998	-16.0723	-144.581	-109.578	17.3247
AC092139.4_glutamatergic	134.263	-1691.18	1143.98	340.605	95.6007	-309.102	132.829	25.9201	-128.238	120.58
AC092140.1_glutamatergic	213.38	-4536.28	655.05	-246.628	-22.8468	-166.171	-28.313	287.521	288.873	17.0628
AC092142.1_glutamatergic	630.255	985.822	-220.225	-854.604	59.1617	-495.698	63.6749	34.4282	233.554	203.938
AC092142.1:IZUMO3_glutamatergic	-48.2117	201.183	-12.0307	42.9329	18.2543	-116.869	210.197	-2.90481	-170.414	10.1855
AC092162.2_glutamatergic	-5.07071	-2727.77	1647.04	-617.029	20.7424	655.18	148.336	419.605	95.5136	-170.381
AC092167.1_glutamatergic	-403.574	-407.793	1081.77	-651.822	-259.414	933.196	188.758	-153.138	26.2916	-205.518
AC092171.4_glutamatergic	-196.498	-2427.67	-391.404	-1510.43	-260.395	-231.745	-130.769	-136.719	-30.9476	19.9976
AC092264.1_glutamatergic	-971.849	-15329.9	2186.36	-518.387	169.025	-349.975	-6.49053	398.35	24.1553	44.6516
AC092279.1_glutamatergic	252.26	212.47	1205.5	660.969	-125.946	-168.147	76.222	-210.987	-180.493	209.635
AC092279.2_glutamatergic	186.715	276.929	1259.63	307.432	-114.697	123.454	105.252	-222.093	-228.912	39.8052
AC092295.1_glutamatergic	48.8413	134.504	312.324	-1101.92	-190.096	125.919	-50.0367	-146.744	48.3888	-65.7968
AC092329.3_glutamatergic	548.57	815.885	1161.55	-1526.79	-231.621	276.085	90.6289	179.998	-223.965	-0.16592
AC092329.4_glutamatergic	790.086	-68.4037	-527.658	-2038.06	70.9033	364.633	-82.7732	66.6995	122.698	54.3565
AC092338.2_glutamatergic	-91.8326	-6596.69	995.606	-993.574	180.216	-29.9705	113.97	521.09	240.357	90.8575
AC092343.1_glutamatergic	105.247	-8052.12	-42.4323	-3.73102	457.34	-584.783	-21.274	321.205	385.982	5.25519
AC092376.1:LEO1_glutamatergic	13.5169	-38.7057	-3.39076	20.6561	1.68413	-4.31146	-10.3668	32.4196	22.501	-14.7615
AC092378.1_glutamatergic	-1443.91	1345.46	763.735	66.5253	30.0009	3.5678	-0.262147	-57.8027	-29.6923	-30.9971
AC092378.2_glutamatergic	230.091	-4110.82	635.748	-280.743	289.572	-97.2191	-68.1992	280.697	117.97	-110.322
AC092384.1_glutamatergic	52.2514	-328.484	-1749.25	-1219.96	222.699	-967.06	-118.216	-155.461	-531.404	-155.565
AC092422.1_glutamatergic	-1276.18	1294.92	346.034	109.632	6.18509	-27.4886	7.24497	38.3242	-0.317597	16.1976
AC092440.1_glutamatergic	-1336.08	-7909.19	-65.0207	643.398	123.859	-377.042	-51.0378	55.4266	85.3782	62.9559
AC092440.1:SLC22A16_glutamatergic	37.9139	13.608	-15.3735	94.6671	94.9578	-26.1962	80.4593	-33.5841	-25.9439	-110.331
AC092535.3_glutamatergic	-1082.4	-199.432	-217.605	-10.0339	-38.2519	-55.2885	-45.7852	-78.7414	-18.0742	67.6404
AC092546.1_glutamatergic	-957.048	-387.261	735.575	977.987	-134.879	-72.5276	-2.92369	-253.116	-182.286	-40.21
AC092567.1_glutamatergic	268.366	-7876.81	716.144	-829.471	247.297	434.5	-18.0653	252.92	157.104	-35.0796
AC092574.2_glutamatergic	144.895	-10834.8	3202.35	-133.85	-84.3575	377.046	57.6868	120.692	-278.445	-134.308
AC092598.1_glutamatergic	-316.924	-1497.57	-448.287	-1272.99	143.653	-312.573	-11.2528	31.7278	49.632	-68.7391
AC092620.2_glutamatergic	-65.5929	-883.418	427.528	-86.9035	2.19106	-475.736	147.219	22.6611	-105.173	87.888
AC092634.3_glutamatergic	154.253	668.556	376.118	-255.733	-38.9506	112.919	-69.9485	-256.232	-87.8098	-96.1837
AC092647.5_glutamatergic	94.5049	20.4573	-801.191	580.567	-155.856	-239.423	-52.3231	-356.697	-77.8611	20.1354
AC092650.1_glutamatergic	-6.33238	-1140.3	577.177	110.47	-18.2699	-24.985	6.46118	20.5939	-58.5009	-11.9251
AC092652.2_glutamatergic	-67.7798	1144.78	-1144.68	-2440.02	-27.3078	-202.02	0.660138	-86.5736	-146.044	-12.7449
AC092666.1_glutamatergic	239.553	-5963.5	-544.624	-745.239	44.7448	-223.001	-23.6998	125.501	241.424	186.562
AC092674.1_glutamatergic	-233.854	-2992.3	-200.786	-1550.74	193.785	90.8308	-48.9122	136.609	-195.928	-224.094
AC092683.1_glutamatergic	333.778	-546.98	785.022	-151.996	57.7981	-227.144	7.08937	-149.69	37.2443	-59.9458
AC092683.1:AC159540.2_glutamatergic	632.765	770.402	365.426	96.0177	119.408	-624.382	-35.3709	-233.743	-50.8628	-57.8796
AC092683.1:LINC00342_glutamatergic	33.3776	587.153	293.387	-100.373	61.3052	219.178	22.4222	-259.499	-64.0315	102.932
AC092691.1_glutamatergic	-690.808	2143.54	102.014	-87.3675	12.6458	-33.5387	3.47114	-6.17475	-7.26128	1.22208
AC092718.8_glutamatergic	611.509	-1878.04	-163.293	-88.2207	-139.172	284.659	152.827	-16.2754	145.399	-48.3044
AC092720.1_glutamatergic	811.918	-1342.1	1445.31	366.329	7.69809	-3.91197	17.5702	-155.348	-381.488	-70.6873
AC092745.1_glutamatergic	499.089	-653.978	1193.95	-685.045	-43.4296	555.383	16.7615	-44.1086	-190.438	-121.045
AC092745.1:AC127526.3_glutamatergic	-41.6633	-149.975	263.7	-228.142	-49.4534	122.445	-143.16	6.93317	-169.809	-47.3184
AC092745.1:AP003716.1_glutamatergic	69.294	-44.2537	1.804	19.0969	-5.19672	-18.6458	49.8105	6.79069	-26.6742	-99.4954
AC092747.1_glutamatergic	698.978	-4691.4	1422.53	192.883	-34.2663	-68.2571	100.53	162.618	-65.384	-183.116
AC092747.4_glutamatergic	1094.19	-534.74	243.067	-298.157	-56.2557	223.436	12.5386	-707.569	-63.6568	-283.092
AC092769.1_glutamatergic	-373.608	-1765.78	426.428	373.939	85.1113	-364.441	134.237	66.1532	-71.0239	1.34793
AC092794.1_glutamatergic	-68.7843	-336.018	-84.8145	-745.636	-74.7457	-13.6949	-54.4691	-11.7532	-85.1578	27.2177
AC092802.1_glutamatergic	461.559	-6312.7	980.065	-2030.01	41.4817	718.52	45.3718	142.484	102.471	-30.8215
AC092802.2_glutamatergic	461.017	-3567.87	244.064	-1752.58	39.8287	451.875	-16.1283	264.836	267.131	44.8668
AC092807.3_glutamatergic	470.461	-13.8055	125.175	881.973	120.288	270.704	-111.678	281.336	-402.051	-59.9938
AC092809.4_glutamatergic	-417.658	1551.21	-855.293	-1340.31	-15.6597	-760.077	-48.3964	-182.467	-161.673	83.101
AC092813.1_glutamatergic	154.586	3116.39	-2480.72	-1660.42	123.258	-540.147	-12.1698	47.6773	-35.2504	-12.5437
AC092821.1_glutamatergic	-91.6546	-653.984	127.439	-232.494	84.2748	-361.396	28.3804	-29.4756	182.235	-25.799
AC092821.1:DDX11-AS1_glutamatergic	-92.7842	299.035	106.204	-303.741	-368.159	-314.412	48.5976	24.2791	150.327	128.443
AC092828.1_glutamatergic	754.648	1666.44	-239.765	253.898	368.177	154.186	-185.298	-102.402	411.347	125.997
AC092832.2_glutamatergic	-609.558	-6589.59	406.66	224.388	320.439	-320.038	-9.12231	183.011	-29.3492	3.42673
AC092835.1_glutamatergic	116.926	429.788	768.874	-2854.61	-274.09	320.716	36.5124	47.517	-350.672	15.7768
AC092839.1_glutamatergic	-402.542	-12753.5	1449.58	-636.077	179.265	-702.065	-57.7275	409.108	58.9492	100.947
AC092902.2_glutamatergic	-892.3	-10201.8	2149.88	42.4663	155.15	-220.398	-19.589	139.499	139.656	36.5103
AC092902.2:LINC02021_glutamatergic	-53.2585	-41.8812	-4.05187	-129.499	-0.703516	104.913	-69.8903	52.9568	43.2973	-30.7276
AC092902.3_glutamatergic	-1011.53	-2054.72	1644.7	776.078	139.31	-269.249	-23.8187	92.2682	111.256	29.5141
AC092910.3_glutamatergic	-415.772	775.661	-1495.68	-2912.97	-30.7699	-1050.79	-2.37549	-365.522	-504.09	-163.377
AC092920.1_glutamatergic	-1088.09	-1720.39	416.663	1895.72	-141.356	252.942	-72.7209	-171.231	-318.536	-102.813
AC092944.1_glutamatergic	-1719.06	-55.636	682.691	-903.13	-60.5448	-86.2514	7.37495	-144.215	7.3387	88.7819
AC092966.1:VEZF1_glutamatergic	69.9037	160.25	-520.469	-21.4051	-136.341	-236.005	136.187	140.814	-17.9784	27.4423
AC093019.2_glutamatergic	586.649	-5499.29	467.319	-338.845	158.638	-192.575	22.6642	514.423	231.863	107.56
AC093028.1_glutamatergic	335.197	-674.622	1292.53	236.186	-26.4057	-323.156	77.5583	151.097	159.165	136.722
AC093110.1_glutamatergic	382.321	-9399.59	-454.885	-490.299	297.382	22.3693	-57.4973	141.614	405.52	-26.3673
AC093151.3_glutamatergic	599.462	-470.898	1937.76	-225.918	-249.503	463.082	3.56925	-406.892	-208.795	-58.2567
AC093152.1_glutamatergic	454.216	1146.54	812.997	-440.123	-246.318	-103.266	39.5125	-136.486	98.1359	188.73
AC093155.3_glutamatergic	67.7582	459.181	85.8542	-377.773	21.04	113.151	168.755	-87.8139	28.8283	69.4006
AC093157.1_glutamatergic	-366.591	613.895	233.71	207.824	-39.9706	-860.378	-137.52	-537.974	306.949	191.83
AC093158.1_glutamatergic	162.893	-3771.93	1051.92	-1449.74	6.7413	506.503	82.046	422.364	150.09	-0.0029304
AC093206.1_glutamatergic	713.191	1422.43	393.904	-1653.49	-21.8098	444.411	36.3885	-132.2	172.873	-51.9442
AC093227.1_glutamatergic	305.589	544.022	-637.846	-288.305	-318.467	-293.905	52.1226	-319.934	-9.76814	4.10538
AC093227.3_glutamatergic	174.901	777.22	390.687	-1607.17	-235.607	318.336	181.166	-136.716	-238.533	-35.5992
AC093249.2_glutamatergic	0.425386	42.84	635.607	-901.897	-240.968	-586.521	172.373	-106.977	-356.714	121.542
AC093274.1:LINC00240_glutamatergic	45.7363	-321.693	9.76209	-362.626	-25.3701	64.0655	-354.251	31.2575	-7.58839	-35.4826
AC093297.1_glutamatergic	585.353	-6952.86	1080.93	-668.41	167.052	-123.245	73.2599	819.453	369.586	155.07
AC093297.2_glutamatergic	-465.732	1792.07	1805.87	257.091	-74.0902	629.929	14.6689	132.057	126.905	31.9309
AC093297.3_glutamatergic	315.292	1793.23	-2320.61	-1432.06	151.582	220.979	17.507	-88.4249	358.268	-151.248
AC093305.1_glutamatergic	-295.855	-9208.6	176.073	249.107	313.864	-393.678	-33.202	660.659	-69.4239	107.996
AC093323.1_glutamatergic	418.81	-3308.6	-2600	-539.928	45.1062	333.27	-140.059	-542.827	130.123	-154.331
AC093323.3_glutamatergic	214.184	-3531.52	-230.465	-1277.97	-92.8324	90.2419	-65.5527	-22.1048	125.094	121.069
AC093330.2_glutamatergic	-120.269	765.727	765.104	-435.472	-199.47	-85.2561	144.128	-3.90166	-14.0766	56.2418
AC093423.3_glutamatergic	27.3262	-690.721	1071.16	-198.834	-140.144	621.853	-12.1748	-473.172	-99.881	-65.7021
AC093495.1_glutamatergic	384.998	-3957.78	762.933	-367.499	84.0923	-380.372	181.644	209.708	61.061	-201.305
AC093503.2_glutamatergic	-446.087	-7061.7	-1921.86	995.427	-30.8015	398.659	27.3456	-36.7654	52.8568	-84.7563
AC093523.1_glutamatergic	-1114.27	2773	-849.227	-1778.27	156.095	-329.025	-2.02443	-36.9597	44.4049	-11.9303
AC093535.1_glutamatergic	215.807	-3121.09	612.334	-1778.56	61.6454	266.86	42.7888	312.702	103.193	-122.828
AC093580.1_glutamatergic	71.0895	149.805	1481.77	-1114.86	-258.906	905.475	60.5375	135.872	-100.643	-25.8482
AC093583.1_glutamatergic	429.707	-5432.13	708.683	-134.659	56.4643	-1028.01	-167.047	149.783	-393.339	107.791
AC093607.1_glutamatergic	-558.353	-1150.74	129.918	257.497	4.43497	-9.68782	-3.48612	-8.83908	4.61785	4.88632
AC093635.1_glutamatergic	-64.2543	-1501.82	-1283.24	-1427.86	121.652	-392.276	-275.937	-93.8703	267.113	302.747
AC093655.1_glutamatergic	78.3518	-1905.86	394.478	-172.688	88.3177	-66.4384	148.265	9.96595	-256.796	88.264
AC093668.1:AC105052.3_glutamatergic	7.61303	195.864	179.115	-399.74	-91.39	145.167	-36.7337	-84.3623	74.9793	-134.445
AC093668.2_glutamatergic	350.45	298.447	1167.77	-175.019	18.7486	53.6822	99.8347	259.554	51.0206	-59.0471
AC093668.2:AC105052.1_glutamatergic	-22.3844	194.789	-17.2012	-242.17	-21.0856	77.0216	-2.7189	115.18	61.0009	17.3577
AC093673.1_glutamatergic	423.602	-1357.87	-1466.78	-391.615	-95.7423	108.629	-21.802	228.755	196.579	69.2221
AC093673.2_glutamatergic	-79.7772	-1982.07	77.6478	11.9291	-299.2	-325.077	-71.9574	58.1947	16.8542	1.64099
AC093797.1_glutamatergic	187.443	-5001.34	300.849	-938.211	348.655	87.9161	-26.0302	683.218	198.394	23.7804
AC093843.1_glutamatergic	970.734	1794.6	733.37	372.319	57.0222	243.42	-48.1659	-346.067	101.877	-43.4831
AC093865.1_glutamatergic	-816.111	3542.61	-742.859	-1961.98	84.4615	-186.498	-14.7163	-97.8691	16.7954	15.4508
AC093879.1_glutamatergic	-497.985	-13370.2	914.013	-420.582	62.3233	-146.88	-4.10748	112.467	38.4921	20.2169
AC093890.1_glutamatergic	-1214.26	659.028	335.288	100.833	19.6005	80.5831	-18.7929	-47.8649	1.41334	-3.88099
AC093890.1:AC093890.3_glutamatergic	376.633	1158.08	43.9999	330.018	-34.6171	-33.6366	-163.814	-115.714	-122.25	118.615
AC093890.1:AC104090.1_glutamatergic	-6.64894	1371.43	91.0336	509.359	-22.8167	-49.3065	-129.156	-103.383	-115.282	54.3866
AC093890.3_glutamatergic	-937.181	-514.707	438.137	264.507	26.8973	100.745	-49.1615	-50.8892	-6.83857	11.6415
AC093890.3:AC104090.1_glutamatergic	314.94	1690.41	111.729	835.597	-77.6128	10.622	-145.306	-79.2778	-124.817	81.1308
AC093893.1_glutamatergic	96.1441	-2166.75	540.881	-1885.39	-326.583	953.513	22.2837	276.53	133.973	117.9
AC093909.7:AL080276.2_glutamatergic	120.629	-110.446	224.523	-36.2917	66.3625	57.4206	8.60468	-55.5847	-69.5996	24.4945
AC095030.1_glutamatergic	710.642	-3585.64	189.567	-442.443	271.097	-445.83	-111.646	390.778	458.144	125.433
AC095032.1_glutamatergic	-541.533	2809.12	-89.8323	-1711.64	65.0632	-122.988	-85.9679	-125.814	12.4073	49.2395
AC095050.1_glutamatergic	-1373.92	-1423.11	-236.275	1919.19	51.8876	-320.145	-12.8506	143.574	198.785	36.0929
AC095056.1_glutamatergic	-114.364	-6116.35	-1.79741	350.969	147.38	-363.93	-84.503	308.034	-6.94867	77.9485
AC095057.3_glutamatergic	-393.307	493.169	137.811	-1975.25	-90.0741	677.964	50.2447	-264.51	233.916	33.5578
AC095060.1_glutamatergic	-261.887	-67.1824	1183.24	-48.9024	-138.748	722.776	-24.9934	-411.775	-458.188	-221.371
AC095350.1_glutamatergic	-295.263	-4536.28	712.106	221.666	-39.6558	-706.006	-39.3529	-3.31732	-549.307	38.6159
AC095350.2_glutamatergic	-715.21	-4453.38	1662.36	736.085	-25.9781	-408.875	-89.6305	-352.064	-324.032	24.3822
AC096558.2_glutamatergic	-1049.75	456.81	155.083	-993.172	-71.8325	47.7268	16.3837	-49.3621	-115.189	9.70123
AC096564.1_glutamatergic	-1196.53	-2260.45	1635.72	-132.266	20.2976	-24.4342	-67.3658	-201.7	-92.8237	38.6518
AC096564.2_glutamatergic	136.873	-2969.3	415.629	-189.229	-133.726	-393.311	-151.237	-57.8077	81.6602	221.414
AC096570.1_glutamatergic	-86.0645	-3629.64	648.784	132.956	-78.3258	-241.619	-123.024	-165.116	-173.783	17.4137
AC096576.2_glutamatergic	-367.668	-8562.52	546.467	-179.317	26.6191	-45.692	-2.64303	44.3681	18.8237	10.2558
AC096576.3_glutamatergic	-856.665	-15446	1182.02	-503.511	110.294	-153.763	-9.76903	124.569	101.094	31.4931
AC096577.1_glutamatergic	-548.982	286.756	878.68	-1780.66	-198.024	667.904	102.248	-28.3993	-109.455	-38.3222
AC096639.1_glutamatergic	-753.015	227.121	19.936	542.196	193.609	-231.556	35.5727	42.2693	271.541	-57.5043
AC096642.1_glutamatergic	-213.922	201.332	-237.744	-604.607	54.1866	-318.962	113.48	-79.6577	173.54	82.2684
AC096667.1_glutamatergic	-350.914	-1723.55	-607.364	288.352	178.582	397.622	-108.473	-385.767	-120.923	-85.5047
AC096711.2_glutamatergic	-634.662	1319.01	-166.519	-188.046	19.6747	-2.90725	-15.6246	26.5907	-75.33	-21.8344
AC096719.1_glutamatergic	59.3913	-2036.12	126.979	-485.375	248.504	-243.894	-51.9513	203.205	329.928	123.898
AC096719.1:GABRR1_glutamatergic	-3.53369	-26.0505	18.188	-1.75142	-49.0656	-28.0451	-2.71656	22.0197	27.5825	-24.6294
AC096741.2_glutamatergic	434.449	-3799.48	716.137	558.518	169.303	-691.056	-79.8783	390.652	295.076	58.5445
AC096745.2_glutamatergic	402.349	1326.57	79.0764	-381.531	-261.069	123.47	112.569	-177.405	-336.841	-61.2448
AC096759.1_glutamatergic	-792.664	-304.041	-7.18223	-266.296	-206.553	-89.0133	-26.5626	-304.221	-42.1229	20.4249
AC096887.1_glutamatergic	286.708	789.288	753.711	-1236.16	57.3142	193.693	19.2864	63.3589	68.9994	20.799
AC097103.2_glutamatergic	-502.508	-1838.53	3735.84	145.403	-258.305	538.542	-34.7362	-611.357	-314.236	-101.184
AC097347.1_glutamatergic	-34.7868	1348.44	735.976	12.985	-105.945	314.185	-3.57963	-70.2909	90.8443	-16.6337
AC097376.2_glutamatergic	-1754.73	-4948.73	462.037	-2904.49	132.245	-1173.65	-22.556	-18.8857	-4.10086	153.212
AC097460.1_glutamatergic	-870.008	204.636	1546.95	-799.488	-114.608	440.411	-18.6264	-213.781	-219.989	-52.5776
AC097461.1_glutamatergic	-40.7053	189.773	1010.51	1093.39	-138.112	189.164	160.227	-76.2267	-16.2179	-178.723
AC097467.3_glutamatergic	-1243.93	-5525.05	419.124	-1231.53	114.752	17.9742	44.7649	223.602	197.953	59.1389
AC097468.2_glutamatergic	647.75	-4048.15	288.518	1415.6	105.235	330.824	12.7026	-126.426	214.962	-95.4167
AC097478.1_glutamatergic	-573.244	-7936.24	-2320.22	-71.9428	-5.41467	239.273	-27.1354	-98.9644	-19.4511	-47.9502
AC097480.1_glutamatergic	-1473.57	-2058.48	920.715	643.849	108.554	-231.102	-37.2472	33.3142	-56.6321	6.65977
AC097487.1_glutamatergic	-567.228	1311.69	-306.688	-1320.61	29.1248	-53.7444	-24.1615	-150.038	71.3475	39.2755
AC097512.1_glutamatergic	-1597.48	-1958.61	-85.7857	2037.36	107.27	-283.446	-61.5368	-20.3427	114.418	60.1641
AC097515.1_glutamatergic	-842.5	-4156.78	1541.49	-114.605	150.599	114.198	-35.2601	-140.03	176.789	-6.33929
AC097534.1_glutamatergic	239.573	-599.099	-413.576	-603.899	43.71	535.923	83.5305	-174.202	-129.172	-231.134
AC097534.2_glutamatergic	-127.516	-3244.84	-512.427	-2718.92	-61.2034	801.837	-54.1715	-172.003	-69.3531	28.059
AC097537.1_glutamatergic	-769.258	-13359.7	351.036	-869.064	272.378	-667.712	-53.1451	239.693	258.362	59.8163
AC097634.1_glutamatergic	92.4874	1476.6	-17.0527	-559.568	-153.99	-734.896	81.5589	280.682	-59.68	130.918
AC097634.3_glutamatergic	-934.954	-2615.11	1177.55	-1218.66	84.1964	-574.211	110.735	406.097	170.824	163.357
AC097634.3:ZNF630_glutamatergic	25.2527	-241.376	39.5116	-39.8839	201.857	-42.8011	159.925	-176.939	-112.285	35.739
AC097641.1_glutamatergic	603.63	-1318.34	732.489	-161.315	-300.198	203.598	190.351	-148.579	-444.016	-125.65
AC097662.1_glutamatergic	-614.107	1092.08	522.79	-912.113	-2.32518	69.4272	-154.429	-254.954	-199.573	-10.2779
AC097716.1_glutamatergic	-1004.09	-10486.6	353.703	283.786	355.616	-796.97	-31.3861	363.9	193.296	97.5322
AC097716.1:AL034417.2_glutamatergic	11.5233	-0.370292	0.935504	3.18318	1.7145	6.75218	-9.26596	-6.03701	2.70934	11.5646
AC097717.1_glutamatergic	336.604	866.187	-66.8583	-579.96	156.681	-172.429	5.71482	-136.273	-227.131	-57.8628
AC098484.3_glutamatergic	490.338	-634.636	436.859	577.332	-44.3451	25.5365	49.9077	-438.754	-312.536	-129.493
AC098487.1_glutamatergic	-366.909	-1430.56	-1033.86	-589.59	177.693	114.939	-18.8622	-315.819	12.9174	40.4798
AC098617.1_glutamatergic	-944.653	-12972.9	1497.95	-440.811	135.231	-298.163	1.42024	148.232	118.875	16.6346
AC098650.1_glutamatergic	-318.509	1919.15	-384.149	-2093.8	28.6035	-434.41	-39.7365	-396.351	211.611	169.028
AC098679.1_glutamatergic	-280.047	-590.868	1174.07	-33.4226	31.888	65.4525	41.5547	141.886	43.8701	-6.22468
AC098829.1_glutamatergic	-174.111	-1487.88	35.5148	-736.301	12.8901	1.87757	4.10044	-7.83755	-8.78012	-10.7442
AC098848.1_glutamatergic	666.591	-2856.71	-718.987	5.99205	-65.7433	-6.30161	-91.9041	-311.51	94.3853	-83.1834
AC098850.4_glutamatergic	-446.446	494.82	-382.783	-313.744	33.7542	-75.5047	-28.6787	-34.5243	83.4246	48.3071
AC098850.4:AC107983.2_glutamatergic	-711.306	1153.45	531.921	-124.5	61.8087	-120.157	-95.19	-212.784	-3.53522	71.3891
AC098850.5_glutamatergic	94.8039	-2316.41	-898.942	-661.757	128.678	-204.001	-68.6087	19.798	332.322	135.816
AC098864.1_glutamatergic	-393.749	-4417.75	462.057	730.599	-44.1472	4.02313	-43.567	-300.076	-103.217	-6.96337
AC099062.1_glutamatergic	-601.609	-441.873	-79.6951	846.708	281.153	-730.275	-122.695	-38.4315	151.666	-10.1625
AC099066.1_glutamatergic	-105.957	-351.641	1742.62	-796.899	-269.305	665.859	-51.0662	-295.018	-518.161	-46.5554
AC099066.2_glutamatergic	-133.553	-4933.85	1842.67	-1343.32	-111.998	752.186	-46.7635	120.884	-332.718	-74.9074
AC099329.1_glutamatergic	-391.553	-3112.64	487.134	-1272.48	-244.972	1.17113	-96.5917	44.4565	-232.06	109.816
AC099329.3_glutamatergic	907.324	621.421	-379.4	-532.612	9.7509	30.4719	201.718	81.2946	113.31	-64.2306
AC099489.1_glutamatergic	290.66	-2996.59	703.451	-663.182	-50.8234	399.443	-11.3927	5.65825	-256.313	-76.6735
AC099506.1_glutamatergic	-557.989	491.422	-499.431	386.448	22.7607	-239.498	-92.6792	-314.097	319.049	51.3157
AC099520.1_glutamatergic	-175.658	-2316.31	469.518	-915.964	-21.5259	-29.361	-100.458	128.129	-347.22	113.013
AC099669.1_glutamatergic	-732.904	-9314.17	2670.45	-1633.34	-92.474	131.383	-48.5027	-50.6949	-236.137	18.6084
AC099669.1:MPRIP_glutamatergic	-86.1008	125.88	-163.819	120.591	-232.195	-74.9708	-9.50859	112.713	42.605	-108.586
AC099753.1_glutamatergic	-595.6	-2552.9	1118.2	-553.671	103.393	85.3629	35.3678	332.3	333.057	-51.3735
AC099778.1_glutamatergic	211.681	-2162.67	693.229	-1049.23	-366.104	-645.063	-57.8785	27.0362	-62.5799	149.03
AC099791.2_glutamatergic	30.2461	-3972.88	362.045	-1078.99	54.8831	489.357	-76.7193	194.81	8.01304	-82.4451
AC099792.1_glutamatergic	-123.487	-1210.04	1063	-900.534	48.9008	170.845	-126.683	-321.635	183.572	145.334
AC099850.1_glutamatergic	227.007	-2071.37	164.953	-562.796	-14.8242	507.04	-101.573	-298.861	-317.343	-57.3513
AC100763.1_glutamatergic	466.372	-5436	272.134	-197.782	187.564	-432.617	-66.1092	429.134	279.077	131.794
AC100768.2_glutamatergic	-228.129	1748.91	-489.613	-2225.63	0.953833	12.1398	1.68222	-52.5695	-126.319	-2.34233
AC100771.2_glutamatergic	204.408	-1692.45	-632.13	-2377.03	154.646	78.7892	24.9283	166.199	89.4632	-133.503
AC100774.1_glutamatergic	176.178	-1028.6	589.656	-334.925	344.129	-58.9126	51.3701	-129.566	144.887	-200.519
AC100793.3_glutamatergic	689.437	-7119.42	1034.48	-673.393	367.857	-638.42	-70.4005	564.819	35.3813	78.9343
AC100797.4_glutamatergic	63.9279	-3420.14	114.286	466.107	14.3148	-267.744	-254.62	-69.5601	-634.308	41.9502
AC100800.1_glutamatergic	505.829	-3961.83	386.196	-118.104	172.497	164.736	-89.9995	509.857	177.868	93.7239
AC100810.1_glutamatergic	86.785	-5329.43	-1067.22	-43.0355	-240.455	9.91355	36.2828	-244.506	-159.478	-48.4816
AC100814.1_glutamatergic	243.089	-47.222	-467.514	424.589	-16.1217	323.827	23.5725	-344.803	102.658	-151.36
AC100818.1_glutamatergic	-1513.1	487.268	21.2295	296.849	8.54647	-31.8392	10.7596	67.882	-15.4434	5.46485
AC100830.1_glutamatergic	441.497	-4736.76	1605.59	-1301.25	133.069	-85.3505	-15.2246	130.882	153.834	-66.1214
AC100839.1_glutamatergic	56.4786	-3306.85	100.374	-88.1947	449.814	-43.1888	-49.631	438.498	-74.1465	-17.8702
AC100849.1_glutamatergic	-21.7495	-386.413	-327.199	274.271	-16.3618	99.9725	-2.78047	-31.5919	9.81462	-19.3236
AC102953.2_glutamatergic	351.451	-36.8239	-44.9247	-1496.72	-51.5999	31.3485	65.2855	288.57	458.117	42.3752
AC103681.2_glutamatergic	-7.15984	-2486.46	-577.708	763.797	304.47	-1033.82	-108.149	171.708	-64.1905	155.416
AC103703.1_glutamatergic	428.833	695.715	680.124	-139.063	56.6237	370.94	-3.78775	-53.2707	139.213	-138.596
AC103706.1_glutamatergic	-1.30421	-4460.12	-73.1927	71.117	76.849	-185.213	-113.704	174.766	52.9618	112.431
AC103719.1_glutamatergic	-1067.31	-5194.26	-584.663	-35.2553	358.257	-394.863	-173.882	213.44	-190.265	26.8144
AC103736.1_glutamatergic	-220.932	-877.969	-19.7244	-1101.63	-238.018	-556.515	-151.73	-544.401	-236.459	129.277
AC103739.2_glutamatergic	359.304	-3204.54	758.084	-525.42	330.091	349.325	50.687	424.829	182.857	26.1273
AC103740.1_glutamatergic	611.906	-4346.91	-155.013	-345.248	133.299	136.492	-52.093	320.603	130.434	3.26176
AC103769.1_glutamatergic	445.253	-1520.51	1097.77	236.481	-7.69379	251.075	150.73	-136.433	-510.23	-133.442
AC103770.1_glutamatergic	-557.334	-10642.9	1102	-1822.57	210.512	121.965	30.7562	398.908	260.983	14.6422
AC103796.1_glutamatergic	-768.945	-3675.3	9.945	164.061	-94.0806	-63.305	48.2222	124.03	-60.7598	60.7745
AC103810.2_glutamatergic	305.658	-1982.32	24.1804	-632.984	-75.0486	-95.7245	-7.31481	216.761	-75.8823	79.9183
AC103810.2:ARL17A_glutamatergic	-170.102	-354.971	-547.952	-667.864	-203.182	100.311	32.6285	292.075	-261.386	36.1971
AC103810.2:ARL17B_glutamatergic	-219.767	-3289.2	305.049	-466.071	-4.70322	24.6697	11.6115	56.4172	-165.505	-7.73226
AC103853.1_glutamatergic	-801.195	-9619.85	145.703	-684.634	359.069	-443.017	-89.751	90.381	362.549	44.6734
AC103855.2_glutamatergic	-672.452	403.081	635.005	-1558.66	112.186	-181.824	38.6734	-61.6327	259.7	51.5952
AC103855.3_glutamatergic	-308.421	-1389.14	1526.57	-1641.45	12.3363	295.25	48.9934	-22.8956	32.6297	-42.2032
AC103876.1_glutamatergic	-190.979	-6127.36	2460.7	-459.004	93.1395	-482.925	78.0144	5.76992	-239.047	-100.627
AC103923.1_glutamatergic	233.987	154.004	-606.18	-555.185	33.0272	-672.223	-72.9088	-131.175	-250.941	22.6518
AC103949.1_glutamatergic	323.726	-4368.61	963.381	-864.655	-4.10629	308.177	-25.2992	130.83	128.248	5.76338
AC103952.1_glutamatergic	-119.465	-2146.59	-157.9	-216.595	96.8734	379.828	-217.666	-147.685	-88.5521	-31.7957
AC103974.1_glutamatergic	101.928	-7130.43	1438.1	-1198.27	214.25	256.494	24.2657	452.906	184.218	-43.0983
AC104002.3_glutamatergic	677.958	-5881.31	911.843	190.341	251.166	-353.773	-27.5344	217.991	107.157	-80.4965
AC104009.1_glutamatergic	424.495	-2495.5	-2.97489	-957.423	96.9988	729.05	-9.97266	203.875	226.407	166.148
AC104024.2_glutamatergic	178.678	-2284.46	-712.151	394.512	-195.366	-5.54221	-47.0897	-559.565	-207.499	-115.673
AC104041.1_glutamatergic	-712.708	-700.893	716.644	-5.11907	48.3599	-137.288	-2.76434	4.13264	56.0208	12.5337
AC104059.1_glutamatergic	1057.9	408.222	-528.901	-207.305	-88.2212	526.207	12.4533	153.553	-15.8994	-37.8536
AC104072.1_glutamatergic	151.934	842.674	-1810.16	583.949	-205.445	80.8537	63.9525	-473.68	125.045	-160.84
AC104083.1_glutamatergic	111.399	2829.39	-2373.04	269.757	-328.779	14.7729	62.5087	-424.885	114.364	-87.6865
AC104090.1_glutamatergic	-1238.54	-695.134	171.357	580.908	20.5706	-14.0116	-29.6501	-45.5028	-7.63068	7.19018
AC104109.3_glutamatergic	679.004	856.122	-1022.01	1019.76	-111.063	576.06	135.332	-91.8481	263.884	-175.107
AC104109.4_glutamatergic	129.733	-849.039	1042.18	-1399.49	-65.2778	123.203	59.8924	-113.249	-469.652	-110.083
AC104117.3_glutamatergic	602.997	133.169	450.11	-298.865	39.6672	-780.393	-23.2496	-156.509	-157.864	137.317
AC104123.1_glutamatergic	-2156.27	-3137.32	255.637	-864.632	70.1578	414.955	7.10147	147.103	18.9342	31.2877
AC104134.1_glutamatergic	78.2971	-2682.67	250.928	-996.218	227.296	365.66	77.2537	193.232	-30.2885	47.9562
AC104151.1_glutamatergic	-873.3	940.974	1751.31	-272.013	-11.6619	94.845	12.9192	28.7381	-74.8191	-2.83022
AC104170.1_glutamatergic	-387.568	126.956	1648.1	-1554.57	-174.889	914.09	103.016	38.7399	-258.057	-47.768
AC104170.2:TTC39A_glutamatergic	77.4833	-16.6959	63.5838	-277.053	143.08	101.8	17.7152	-55.322	-13.4807	-11.1721
AC104248.1_glutamatergic	-59.4391	1147.7	326.894	-950.626	6.41053	239.329	-9.10327	-42.4025	5.68372	-9.43403
AC104260.1_glutamatergic	-101.893	340.241	-316.6	-513.855	-36.4665	85.6138	14.443	14.1126	226.723	62.9497
AC104260.2_glutamatergic	-29.4468	1317.44	-255.328	73.2583	-7.09512	98.3445	-85.5035	-282.883	122.593	78.7348
AC104316.1_glutamatergic	208.464	-7278.17	570.518	-1499.75	96.3937	-182.374	-5.3293	576.154	176.945	63.5417
AC104365.1_glutamatergic	-565.689	-13256	647.857	-1432.07	163.382	-3.41298	33.7732	487.78	161.652	115.756
AC104461.1_glutamatergic	462.002	-3976.01	-1290.65	-3652.89	201.329	261.916	43.7052	238.604	200.708	-5.22603
AC104463.2_glutamatergic	-429.913	-0.648612	-540.037	-1520.4	-224.562	-105.515	-71.6885	105.541	275.582	52.9501
AC104532.2_glutamatergic	129.956	-3730.85	534.595	-481.05	-149.916	-561.511	97.7736	221.041	-115.674	38.1324
AC104561.1:EDARADD_glutamatergic	-26.8281	224.165	88.6245	30.7653	96.6638	-59.2	44.3538	-138.381	-121.544	0.474553
AC104574.2_glutamatergic	-753.305	-364.815	547.545	-729.973	-184.982	214.622	93.8589	-24.9093	-114.702	19.2359
AC104581.1_glutamatergic	-261.786	-289.542	-509.936	-572.875	-619.814	75.9008	-6.04946	2.42941	-336.312	-124.476
AC104581.5_glutamatergic	274.696	-481.537	-98.6798	-857.506	25.9833	-438.057	122.006	-316.406	-194.722	4.41815
AC104596.1_glutamatergic	-992.21	-790.907	1483.97	-22.5917	20.14	92.0263	1.63226	-172.486	5.11797	-54.8777
AC104623.2_glutamatergic	136.252	780.19	-159.143	-276.998	-59.2051	216.745	76.0515	-175.012	-59.5665	-143.704
AC104653.1_glutamatergic	-118.277	-371.347	585.437	-629.705	-223.394	312.701	122.907	-94.5463	-379.06	-190.246
AC104662.2_glutamatergic	195.424	1260.36	-798.392	-2166.05	99.4785	-532.272	-81.0433	-298.958	-211.745	-11.1073
AC104662.3_glutamatergic	5.86706	531.876	-946.093	-1795.9	114.932	-584.076	-121.736	-469.988	-66.9975	13.0833
AC104699.1_glutamatergic	539.667	-4380.33	677.526	-890.95	128.475	495.308	57.6871	302.769	188.252	60.7819
AC104791.2_glutamatergic	71.3943	1254.98	-0.987361	310.995	8.03061	-232.267	-58.9969	-67.9667	-137.749	-20.0584
AC104794.2_glutamatergic	134.185	-1317.89	-295.92	57.3019	-434.011	351.638	64.7515	-169.198	27.262	-16.5915
AC104806.2_glutamatergic	564.458	4012.57	-143.359	-3790.21	99.4168	-130.627	9.25032	-111.787	-88.9563	-65.2057
AC104825.3_glutamatergic	875.423	313.124	32.4463	-353.994	-236.454	-171.867	169.994	122.274	404.557	-38.3601
AC104827.1_glutamatergic	-414.276	-13990.9	1127.14	-626.179	39.7972	5.6965	4.10253	130.283	-8.49689	5.53386
AC104836.1_glutamatergic	109.065	644.638	-1811.66	-1132.52	32.2269	-203.844	57.073	-103.728	251.38	-81.5114
AC104938.1_glutamatergic	232.541	-2428.59	-222.234	-232.417	6.0342	214.576	-16.6138	264.403	155.731	-49.5076
AC104964.2_glutamatergic	255.369	-1472.12	589.655	-63.6089	216.98	-467.331	-28.2515	-267.034	205.257	23.9628
AC104964.3_glutamatergic	73.1618	898.144	719.608	1194.6	-125.08	-358.189	72.7735	-375.354	-66.6391	13.7393
AC104984.2_glutamatergic	330.734	-2804.45	214.092	-1111.64	15.1255	-429.554	-82.5875	122.832	80.9257	118.956
AC104984.3_glutamatergic	-203.066	-3243.48	326.956	-435.102	-39.851	-304.944	-107.35	57.5251	97.6283	124.996
AC104986.2_glutamatergic	-259.684	-1064	-565.595	-1858.75	18.5542	-393.955	-205.829	-375.395	-183.377	-31.4684
AC105001.1_glutamatergic	599.735	-5988.14	1677.36	210.285	49.8413	-362.612	6.79159	313.666	17.2554	71.2317
AC105001.2_glutamatergic	557.372	-143.391	1984.75	792.06	-165.854	-7.55582	-9.97531	-375.656	-98.9428	162.537
AC105031.2_glutamatergic	11.6519	-2113.56	610.706	-859.819	-34.9345	186.502	28.1079	205.028	-57.0042	-45.8789
AC105031.2:MPG_glutamatergic	22.6245	-144.629	-41.0162	-46.1249	-103.302	37.047	3.31776	114.508	102.168	-54.7267
AC105031.3_glutamatergic	-335.116	1284.09	895.229	-1209.06	-93.9525	273.202	32.0622	36.9121	-189.291	-55.9043
AC105036.3_glutamatergic	607.693	-1490.49	1016.98	683.132	104.098	-867.615	94.5099	-251.479	-34.9597	160.884
AC105052.3_glutamatergic	333.85	-2928.83	1759.38	518.44	39.1316	-167.827	42.5567	74.7502	100.78	-40.1413
AC105052.3:POLR2J3_glutamatergic	2.7266	-3381.5	1863.8	778.54	30.4711	-40.0383	24.0933	36.862	72.6283	-38.5616
AC105052.3:RASA4_glutamatergic	59.9856	-30.2456	1.02582	-33.9063	45.8674	34.2132	58.0625	-23.4581	20.058	-58.7259
AC105074.1_glutamatergic	684.928	1117.77	452.27	898.345	118.586	-336.951	-134.199	41.5211	34.3053	40.0738
AC105101.1_glutamatergic	-241.71	-8.56201	190.321	-80.71	41.2594	-516.213	-78.9111	-222.374	-102.698	94.3568
AC105180.1_glutamatergic	-948.597	-1973.32	875.642	56.48	-3.32119	113.007	0.523624	2.36412	93.9069	45.3589
AC105202.1_glutamatergic	-211.265	-2.02626	-752.072	-2392.03	182.202	-929.644	-87.0981	-144.682	-365.037	-4.93519
AC105206.2_glutamatergic	-142.564	-3154.78	543.823	-1075.71	-104.96	611.1	99.0582	93.6798	-169.11	-112.687
AC105219.1_glutamatergic	-200.571	-715.075	191.412	-390.827	-283.44	331.404	96.1531	196.367	28.8891	40.3644
AC105219.4_glutamatergic	-41.2756	-762.839	678.125	-94.8761	-277.928	-64.0249	29.9776	-263.134	-51.3305	88.8573
AC105235.1_glutamatergic	-293.621	329.159	-94.0334	-66.2629	67.836	-317.411	39.4418	-54.6478	-265.89	54.0321
AC105277.1_glutamatergic	-431.568	-3053.06	-595.652	-783.128	46.93	-381.706	-131.997	-7.38574	37.0619	90.9179
AC105285.1_glutamatergic	-65.7083	2460.57	-1730.54	-2700.3	-21.8341	-875.424	-93.1408	-273.069	-200.794	135.88
AC105345.1_glutamatergic	388.511	-585.647	814.644	-718.162	-106.09	-602.666	122.226	-69.4355	39.4431	35.9143
AC105383.1_glutamatergic	-546.872	1975.13	1293.73	-634.473	-186.446	823.1	-28.0835	-371.294	-260.814	-148.941
AC105402.3_glutamatergic	-227.723	-1478.69	-630.192	384.883	-46.9373	-0.632053	11.4008	73.0994	-36.6489	4.10222
AC105402.3:MT-RNR1_glutamatergic	-502.088	3342.54	-865.356	348.251	-115.298	-280.453	60.4755	231.427	-210.895	38.1886
AC105411.1_glutamatergic	-1965.81	-1483.49	1459.44	439.891	-72.9577	507.005	54.3501	-350.263	28.6667	-125.892
AC105429.1_glutamatergic	460.38	370.928	656.754	-346.995	32.7536	-96.3376	48.7672	-94.1657	-151.961	150.308
AC105430.1_glutamatergic	302.243	-4410.43	2020.09	-253.94	-214.685	805.85	147.736	134.792	-96.7444	-138.351
AC105446.1_glutamatergic	319.687	-2157.1	-3844.5	-1100.72	297.026	-541.992	-161.938	96.6529	10.2395	-101.882
AC105749.1_glutamatergic	-32.1233	581.438	1357.12	-86.4057	-87.4682	494	67.3209	-45.8121	-336.199	42.9932
AC105760.2_glutamatergic	504.61	-319.229	1214.74	-829.728	115.017	564.318	54.3714	128.585	374.986	-21.6128
AC105942.1_glutamatergic	142.798	-313.293	1154.69	-8.12645	-437.539	869.212	-27.2025	-689.748	-384.373	-140.446
AC106707.1_glutamatergic	533.884	-3128.06	-1102.68	-448.228	113.723	630.59	134.93	-68.6864	722.873	-28.0143
AC106729.1_glutamatergic	-599.154	-2602.55	258.516	-2322.42	57.7016	71.4325	29.3341	81.5099	26.3359	-36.5965
AC106732.1_glutamatergic	-642.617	-3959.77	50.0493	61.674	253.756	-715.587	-37.4617	288.553	-79.7815	132.659
AC106779.1_glutamatergic	-446.41	-597.831	-757.158	-1794.4	181.413	-971.734	-211.938	-261.448	-133.115	85.9169
AC106791.1_glutamatergic	-1796.35	769.224	-472.184	-1057.56	-9.60076	170.119	-65.7726	-398.899	-290.645	-104.338
AC106795.3_glutamatergic	-819.569	-1007.97	134.391	-149.943	-40.2727	-88.1683	-9.96778	-76.5663	-110.622	22.4657
AC106795.3:AC139493.2_glutamatergic	0.126382	-251.198	177.396	-88.6397	-32.3071	96.077	-96.3511	-20.3898	63.8374	18.3521
AC106820.4_glutamatergic	-220.505	-320.564	838.03	83.8357	-200.253	-369.597	29.3763	-330.464	-414.882	34.7903
AC106820.5_glutamatergic	44.2677	-1929.76	-231.303	-985.452	-175.429	256.605	-62.8239	-55.1367	-4.60085	-71.0794
AC106869.1_glutamatergic	-593.3	-2401.27	449.39	-473.898	-48.0077	-305.628	-5.6399	-158.173	-310.795	122.261
AC106881.1_glutamatergic	395.382	-4203.87	160.931	-69.9437	-125	203.045	-69.0162	-23.5052	-290.353	-8.81797
AC106894.1_glutamatergic	-621.002	-661.999	433.781	632.043	223.557	-360.14	-26.5991	-132.437	-48.7563	10.4851
AC107021.1_glutamatergic	-210.125	-4968.94	855.853	-1317.24	172.882	276.551	40.1616	306.053	132.884	-10.9859
AC107027.3_glutamatergic	-1.13888	917.378	84.2442	395.279	-189.602	417.354	130.521	-293.354	-7.85634	-151.431
AC107032.2_glutamatergic	86.4096	-2015.08	1820.96	963.656	-256.844	138.898	137.454	-441.272	-582.132	-326.731
AC107067.1_glutamatergic	316.601	430.958	711.084	-518.532	-35.1307	442.16	39.3118	-44.7582	1.99469	52.222
AC107068.1_glutamatergic	845.377	167.162	-320.28	-374.955	115.022	-72.409	-69.8891	-84.9478	79.821	22.1207
AC107068.2_glutamatergic	-405.038	-11822.2	344.047	-1717.56	261.897	-170.436	18.7646	595.458	296.418	97.9595
AC107072.1_glutamatergic	-379.111	-1587.73	415.518	-1198.87	-27.3393	-446.489	18.1729	-166.241	-157.79	-41.5227
AC107081.2_glutamatergic	546.587	-4392.08	-321.296	-932.991	335.761	-344.927	-48.0707	448.128	202.889	-53.9445
AC107214.1_glutamatergic	-254.086	-1355.49	571.06	-1767.53	-106.751	-542.52	-230.53	-377.943	8.50793	189.162
AC107373.2_glutamatergic	27.9696	-313.132	-824.957	402.108	-289.618	671.742	-48.3108	-59.6639	-126.341	-357.029
AC107375.1_glutamatergic	-62.6768	-521.084	904.642	13.8176	33.7666	-371.483	244.284	19.3085	-355.372	-11.9527
AC107394.1_glutamatergic	-614.801	-15.5094	321.862	-69.6681	198.003	-71.9525	84.0317	-307.897	-256.162	42.5571
AC107398.3_glutamatergic	-70.9125	1541.97	-3185.38	-71.0213	-278.999	218.996	23.1503	-598.466	-27.5943	-151.299
AC107419.1_glutamatergic	-958.795	318.606	-42.6884	-382.522	-53.2868	-37.8796	-23.5541	-23.2893	-113.192	47.9069
AC107464.1_glutamatergic	-309.946	-462.653	622.025	-795.405	-219.371	221.852	99.2892	256.834	-108.174	30.1253
AC107871.1_glutamatergic	453.467	-3535.6	176.475	-788.913	235.625	703.051	58.0664	283.392	462.686	31.6634
AC107884.1_glutamatergic	184.732	-1553.47	-137.525	-746.444	-45.7417	-316.071	-159.127	-314.344	52.954	170.794
AC107952.2_glutamatergic	123.105	1230.63	-1583.42	-590.254	-196.553	-164.052	62.773	101.003	457.888	-9.21777
AC107959.1_glutamatergic	407.553	-6637.15	1287.7	320.451	87.7394	-918.127	87.3765	553.993	247.171	116.582
AC107973.1_glutamatergic	167.25	-5004.33	976.814	-205.365	-215.328	438.566	106.447	162.422	-255.459	-31.0908
AC107980.1_glutamatergic	244.271	-407.87	311.113	461.24	-73.2989	-444.754	-94.1339	-662.051	-399.097	27.5614
AC107983.2_glutamatergic	-300.501	-2538.12	574.404	70.6094	9.20706	-42.4537	2.30513	-11.5089	-56.4477	-17.738
AC107983.2:CCDC144A_glutamatergic	-118.174	-1232.63	625.908	-0.305115	251.681	-335.785	-45.6506	-281.05	-92.6815	-98.7382
AC107983.2:USP6_glutamatergic	18.7775	-228.232	-49.6419	-333.549	-1.20948	-12.2433	-106.324	157.304	14.7749	-45.8951
AC107993.1_glutamatergic	671.983	133.491	533.802	-44.7631	43.1159	-444.741	68.919	566.192	-458.487	57.3154
AC108002.1_glutamatergic	688.284	-1478.62	1155.61	392.364	-177.764	316.333	39.7672	-39.1593	-351.349	-165.152
AC108002.3_glutamatergic	-251.529	-1538.81	581.905	2386.47	163.059	-521.863	116.727	492.696	4.24012	-28.9437
AC108010.1_glutamatergic	285.744	908.825	1054.46	79.0894	53.0173	1024.89	-62.8359	-174.213	-110.293	-106.612
AC108010.1:TLK2_glutamatergic	230.159	2838.13	431.586	230.043	-94.6021	629.057	-23.4809	45.9648	-304.097	178.948
AC108047.1_glutamatergic	-287.083	952.297	510.426	-2162.68	125.7	-373.713	16.2476	-7.05136	162.951	116.672
AC108058.1_glutamatergic	650.559	-5093.15	1128.4	3.39285	262.122	-654.685	33.4718	780.659	325.88	199.874
AC108062.1_glutamatergic	-1249.77	2788.61	-1648.89	-3473.19	159.817	-804.068	-73.4125	-241.149	29.0542	79.8342
AC108156.1_glutamatergic	30.3501	-3708.91	324.194	-636.203	-10.7795	257.659	-45.4738	412.11	164.226	49.6612
AC108159.1_glutamatergic	927.441	-5663.1	1128.69	-1015.69	158.271	374.628	43.078	821.865	293.349	81.4048
AC108159.1:CHIT1_glutamatergic	13.552	2.71794	-25.9731	41.9511	29.9184	52.4597	3.13219	4.19681	5.45701	8.34325
AC108215.1_glutamatergic	-298.427	-1510.01	-1363.21	434.432	207.071	-98.7666	7.46286	367.572	-46.4198	154.248
AC108449.1_glutamatergic	571.614	-4804.57	550.449	-1381.77	112.239	439.699	128.321	494.76	357.594	40.358
AC108451.1_glutamatergic	-72.7903	-5051.58	174.057	-161.358	261.339	-128.303	-46.2204	631.713	231.686	172.975
AC108463.3_glutamatergic	-39.3381	-237.454	345.283	240.852	-125.184	-249.771	-96.7998	-304.902	-76.9906	240.56
AC108472.1_glutamatergic	-392.859	-8941.63	853.915	116.131	321.668	-202.768	-16.8768	587.659	283.328	41.0713
AC108488.2_glutamatergic	769.989	-784.309	-266.769	795.355	-175.542	862.708	119.261	-346.321	129.084	-233.305
AC108516.2_glutamatergic	119.506	1212.09	388.861	-2297.24	-96.0868	508.738	45.6465	140.302	-2.95823	91.1787
AC108673.3_glutamatergic	301.937	-531.744	-491.939	-465.923	-314.247	248.165	158.205	-289.407	-18.0674	-240.469
AC108704.2_glutamatergic	563.177	-1664.24	1254.38	663.578	-146.491	-362.388	101.985	15.9018	-36.3947	63.7729
AC108750.1_glutamatergic	342.136	1674.24	1973.44	-1191.96	-89.0524	573.015	32.8997	-54.6121	-66.5648	-38.0792
AC108863.1_glutamatergic	106.182	-5710.61	-1126.32	-93.3505	136.195	364.408	126.964	141.357	273.853	8.344
AC108866.1_glutamatergic	-2302.26	-572.853	1982.9	1262.23	-102.269	297.782	15.5414	-239.376	-96.3962	-81.5167
AC109361.1_glutamatergic	80.3007	-324.247	665.233	105.736	224.578	-435.365	188.518	-21.4404	45.6267	74.4652
AC109446.3_glutamatergic	117.329	-3773.72	270.639	828.183	211.439	-749.299	-53.3507	322.41	51.6193	6.74684
AC109454.2_glutamatergic	-268.295	-2735.33	98.6156	-191.489	7.7978	189.252	266.957	96.166	26.6873	-133.509
AC109460.2_glutamatergic	501.061	-3718.84	940.997	-745.499	-90.3645	132.678	2.46642	310.092	108.352	105.056
AC109466.1_glutamatergic	-199.527	257.259	11.7406	10.8397	-0.554527	4.9481	1.22561	-1.67349	-3.51844	0.00841578
AC109492.1_glutamatergic	158.983	-2775.44	670.611	-9.01071	23.0437	-69.4979	-50.4712	319.481	185.566	26.9449
AC109587.1_glutamatergic	553.616	-7520.08	150.66	-704.035	427.197	104.183	-24.758	632.946	269.159	191.653
AC109597.1_glutamatergic	4.41562	-3536.13	931.365	1.76872	-4.26713	-389.167	126.835	164.262	96.2688	-24.0502
AC109779.1_glutamatergic	-595.584	-1786.1	-83.15	610.585	-26.9164	-2.25394	-9.72015	-49.5345	-10.3715	2.34517
AC109809.1_glutamatergic	-605.326	148.876	709.141	-701.077	-488.658	293.287	42.3807	-295.047	-135.184	143.209
AC109811.1_glutamatergic	558.939	-6566.2	1364.81	-1174.25	214.322	157.755	75.0047	823.833	452.333	128.664
AC109927.1_glutamatergic	-990.309	888.212	844.344	-2161.91	7.22997	188.34	22.3601	-96.237	55.9868	38.0868
AC110015.1_glutamatergic	328.244	-4704.53	39.7636	-659.203	409.877	-375.034	-68.355	466.871	205.579	12.9825
AC110023.1_glutamatergic	-797.917	-424.614	413.482	101.081	34.9518	-42	8.46679	10.7028	21.5666	0.0276248
AC110079.2_glutamatergic	182.35	-1469.16	485.746	-411.513	-134.492	184.956	-57.5712	-430.135	-259.444	-164.479
AC110285.1_glutamatergic	38.275	-757.986	823.851	-415.112	-201.053	419.757	167.713	-93.1337	-258.163	-274.585
AC110285.2_glutamatergic	-466.789	-436.817	1349.95	-1.67861	-311.788	308.931	35.0903	-137.93	-382.825	-117.347
AC110285.6_glutamatergic	167.672	-226.396	161.005	-427.235	-257.122	260.738	-112.071	352.406	106.918	47.8502
AC110296.1_glutamatergic	158.568	-8526.37	810.89	-341.718	321.476	-84.6759	-60.8908	189.926	418.725	62.375
AC110491.1_glutamatergic	-264.474	-716.208	-2657.33	-61.6521	59.3803	-246.415	-4.56101	-474.884	628.968	44.1944
AC110491.3_glutamatergic	390.549	-4803.65	-30.2728	-597.815	114.633	-87.8972	2.38718	139.079	475.62	100.452
AC110597.3_glutamatergic	285.071	-4260.07	-1189.23	-1442.69	29.1156	-114.6	31.0915	-74.6265	326.242	56.7385
AC110760.1_glutamatergic	70.8161	-5130.97	708.019	-1588.45	114.796	-85.6932	7.93017	374.448	348.399	8.71334
AC110774.1_glutamatergic	-123.339	1172.21	-846.299	367.817	-344.634	93.4564	185.806	-157.599	-124.095	-125.804
AC110814.1_glutamatergic	245.664	-2968.36	-4324.37	832.628	-186.868	780.602	42.2124	-214.958	38.3995	-157.236
AC110995.1_glutamatergic	-532.938	-599.943	543.902	227.346	-141.135	190.241	129.614	-379.794	-520.911	-176.409
AC112206.2_glutamatergic	-2871.28	206.4	517.837	-164.65	5.40121	7.31681	13.4318	14.1578	79.7512	-12.8596
AC112493.1_glutamatergic	-1064.94	773.84	-198.331	-827.509	-12.189	-100.475	-11.2695	-26.1719	-36.1658	32.6699
AC112719.2_glutamatergic	117.51	-2630.64	462.707	-533.88	246.903	-174.105	-94.5243	174.704	365.943	-22.2402
AC112722.1_glutamatergic	314.458	-1478.42	-854.674	-284.715	387.912	-601.198	-68.1042	205.151	169.827	15.8042
AC112907.1_glutamatergic	-667.965	-7922.82	1384.29	221.05	300.767	-459.24	-84.0856	198.031	-316.645	-78.0341
AC112907.1:CNNM4_glutamatergic	23.5361	14.5403	1.58674	39.4095	37.868	-22.1272	15.2265	-9.67469	-11.7332	-13.2582
AC113137.1_glutamatergic	-1049.79	2267.54	-227.862	-484.661	-1.12744	126.07	0.0220072	16.439	-32.3707	-18.5451
AC113346.2_glutamatergic	-120.152	-2743.46	991.305	-322.621	-184.098	70.1153	-3.68022	-255.586	-351.799	72.3123
AC113382.1_glutamatergic	81.0296	-1430.52	624.575	65.3377	-87.3068	-31.2159	24.4603	279.419	-66.2895	51.5823
AC113383.1_glutamatergic	-1119.73	562.071	2381.77	331.053	-28.9176	160.156	11.5448	-78.8769	-39.1308	-20.6248
AC113386.1_glutamatergic	-317.544	-4336.53	1110.28	-795.115	139.457	48.9465	-51.6622	42.0124	62.6927	34.3724
AC113404.3:RAP1B_glutamatergic	712.565	-1239.72	-1423.86	214.129	-146.279	184.992	7.31302	-98.6777	248.694	51.7014
AC114284.1_glutamatergic	208.453	745.243	-87.3385	-488.829	-251.185	174.261	17.3567	-97.5713	185.637	167.196
AC114316.2_glutamatergic	-1088.26	-9334.43	176.285	-2528.62	180.456	39.2274	-33.7108	63.2992	81.6919	-29.0862
AC114321.1_glutamatergic	-27.0985	791.459	520.586	-1190.25	-211.941	199.312	50.0668	-61.8845	-226.65	17.5608
AC114400.1_glutamatergic	-595.737	131.184	355.361	-390.682	-230.595	267.938	-77.4322	-296.331	-18.0822	114.53
AC114490.1_glutamatergic	72.1919	-732.738	1554.98	134.337	-511.715	902.112	165.117	-258.829	-594.447	-280.914
AC114689.3_glutamatergic	-1700.91	-743.099	-342.45	-1735.35	31.8319	-67.94	-3.79289	-95.3316	-25.7589	-40.9755
AC114737.3:DTX2_glutamatergic	54.4747	-10.7459	-10.0397	55.1055	-4.50508	-18.4134	-11.8184	11.3384	10.5916	-18.416
AC114763.1_glutamatergic	-498.84	467.234	-284.314	-234.677	-21.2885	-820.982	113.855	-161.192	-375.972	11.8122
AC114811.2_glutamatergic	995.838	-490.181	257.457	106.889	17.986	508.347	56.9336	113.845	-40.6326	-23.7336
AC114912.1_glutamatergic	-1168.71	-1148.75	190.829	2343.6	41.0282	-111.737	-74.0264	-56.46	15.0423	43.1856
AC114939.1:SRSF12_glutamatergic	133.647	-532.008	77.0091	-70.8974	-66.3307	-7.96311	-91.8028	116.595	88.52	176.963
AC114947.2_glutamatergic	233.602	-5687.49	-229.95	-37.3239	115.12	59.0538	-37.6548	-116.879	-266.129	14.8633
AC114956.3_glutamatergic	510.611	-2547.3	59.0453	-955.466	168.927	173.677	7.76986	365.797	-136.814	-53.7725
AC114980.1_glutamatergic	138.875	200.297	44.3144	460.033	157.326	7.1773	65.3178	-5.86518	-105.577	111.143
AC115522.1_glutamatergic	-33.625	610.931	161.269	-346.613	-366.382	669.64	97.2878	-200.643	-92.7027	-159.863
AC115618.3_glutamatergic	-98.0331	1184.98	-265.717	-121.537	-121.615	167.831	-2.38203	84.1731	203.67	-4.14578
AC115622.1_glutamatergic	108.17	738.953	2052.53	-838.348	-120.691	607.936	30.8929	-70.7164	-117.637	-71.5297
AC115837.2_glutamatergic	1022.13	-3240.63	118.56	-1054.78	220.1	-80.2322	22.7155	380.201	491.229	71.259
AC116337.3_glutamatergic	-34.5431	-1607.58	1528.47	447.781	-140.101	498.857	193.691	168.075	-4.28074	-35.245
AC116345.1_glutamatergic	-393.58	-1377.65	-127.055	135.689	-49.0877	36.8473	-30.4777	-181.182	6.97985	-0.918197
AC116353.4_glutamatergic	-242.22	-1569.93	197.886	-511.833	-8.72123	-55.4268	-28.8115	25.1986	-21.1236	-42.5194
AC116366.3_glutamatergic	-894.441	364.085	2745.77	-73.0586	-47.6602	906.851	38.4531	-234.603	-15.6273	-103.921
AC116407.2_glutamatergic	80.2464	-2665.48	-360.198	-1205.45	101.95	-135.083	-129.207	-10.4537	489.634	163.179
AC116456.2_glutamatergic	-335.257	-4360.73	347.427	-471.863	-2.69746	-422.418	-26.0374	430.572	188.01	131.503
AC116535.1_glutamatergic	21.413	-1254.81	623.445	28.2238	-76.9791	321.273	-101.284	-400.509	-540.895	-194.625
AC116535.2_glutamatergic	70.5274	-3192.43	-170.084	24.9993	333.664	-228.665	-65.459	94.8601	-239.414	-21.825
AC116552.1_glutamatergic	156.263	901.233	409.657	-614.065	-134.067	-549.923	93.5199	282.41	-11.0116	154.397
AC116565.1_glutamatergic	168.245	-574.164	-1096.43	830.96	-163.549	-163.774	33.0097	-240.835	240.63	-71.1009
AC116565.2_glutamatergic	172.31	-194.345	59.5319	1302.29	137.12	-247.359	-119.613	-357.205	375.266	32.0643
AC116616.1_glutamatergic	86.2924	-3244.75	475.642	-749.713	72.704	81.6897	22.312	249.335	236.516	-178.836
AC116666.1_glutamatergic	57.1339	-6162.92	453.033	2.5834	226.845	-385.516	-139.646	-17.656	83.3427	36.6284
AC116903.2_glutamatergic	128.213	-6111.97	856.882	-605.633	51.9909	237.399	4.14683	83.0501	-135.684	-74.4494
AC117377.1_glutamatergic	73.1593	-6009.37	1174.36	-936.935	267.723	40.5005	107.821	587.472	544.169	10.8564
AC117383.1_glutamatergic	-309.14	-9298.95	2708.39	-84.9001	-73.7038	541.427	132.657	270.172	-75.9409	-63.0948
AC117386.2_glutamatergic	-393.124	-784.249	2414.38	1020.31	-152.397	767.272	89.0515	-200.395	-234.582	-194.769
AC117395.3_glutamatergic	-385.188	380.232	-1422.85	-770.244	123.415	-478.366	-64.0196	-45.783	-261.231	-423.122
AC117503.2_glutamatergic	-132.522	-3382.5	300.533	-720.646	7.30514	479.829	-41.2416	57.756	330.659	81.673
AC117513.1_glutamatergic	379.712	455.647	1374.57	-1244.56	-82.5013	221.505	-2.83298	-47.493	-241.57	27.7532
AC117834.1_glutamatergic	-1350.15	-6840	789.777	-1266.37	220.145	-388.862	36.9182	311.137	113.571	5.28557
AC117944.1_glutamatergic	-1544.72	-12749.1	682.609	15.207	203.233	-688.55	26.8982	320.406	195.321	80.604
AC118344.1_glutamatergic	13.8417	1119.06	546.226	-416.831	-199.159	-450.426	89.7697	-118.619	-300.353	196.265
AC118344.2_glutamatergic	720.949	-1073.58	1749.06	0.0333891	104.624	-455.914	-3.4051	-469.93	-597.067	-39.9309
AC118553.2_glutamatergic	223.146	-953.198	134.083	-443.772	-77.3362	-144.423	1.11653	-141.544	-12.5639	121.947
AC118555.1_glutamatergic	629.232	-6224.7	396.687	-774.5	136.079	-311.6	-32.7799	549.776	263.695	210.59
AC118755.2_glutamatergic	482.11	-1778.34	394.955	-112.301	-197.21	-135.907	6.68477	-56.6804	-176.575	-86.0121
AC119396.1_glutamatergic	369.358	-4814.31	2315.69	-996.346	-207.083	714.518	9.80112	338.049	-172.902	-35.1074
AC119403.1_glutamatergic	35.8262	-760.3	872.904	454.143	-149.103	337.423	63.7782	-17.5479	-131.36	45.4016
AC119868.2_glutamatergic	-1052.93	-11418.3	47.2517	829.972	96.9136	-465.717	-55.3698	9.78405	85.7897	53.8082
AC120036.5_glutamatergic	535.274	708.999	-1519.74	-510.739	-129.722	141.221	-70.7178	-172.258	-76.535	-127.93
AC120114.2_glutamatergic	393.504	114.253	-508.741	628.067	212.091	-338.75	-152.979	-8.38451	398.994	16.1124
AC120114.4_glutamatergic	314.749	-1156.4	414.018	228.809	259.472	-539.922	56.865	95.8874	126.907	-32.6281
AC120193.1_glutamatergic	-188.427	2035.65	-491.127	-735.173	29.0552	-54.1368	-0.193605	2.12016	-12.3702	-7.69389
AC121493.1_glutamatergic	-113.007	1902.48	-623.379	-29.7993	-326.247	62.216	103.219	516.602	38.7269	109.178
AC121761.2_glutamatergic	492.889	606.508	689.846	-399.698	-146.718	607.736	-70.2369	129.151	430.459	30.6
AC122688.3_glutamatergic	669.842	-990.732	1748.87	-788.279	-58.4498	3.62713	9.16968	46.838	-83.0723	80.0119
[truncated: 123,438 more rows]
