# Supplementary material for: A concerted neuron–astrocyte program declines in ageing and schizophrenia
Source: Nature. 2024 Mar 6;627(8004):604–11. doi: 10.1038/s41586-024-07109-5 (PMC10954558; doi:10.1038/s41586-024-07109-5)
Supplement: Supplementary file 7 — Joint regression analysis of LF4 donor expression levels with age, sex and schizophrenia case–control status as independent variables. [file 41586_2024_7109_MOESM7_ESM.xlsx]

## Sheet: Sheet1
Supplementary Table 3
Results of a linear regression of the brain donors' SNAP (LF4) expression levels against age, sex and schizophrenia status
Independent variable	Coefficient	Std. Error	t value	Pr(>|t|)
(Intercept)	0.115627	0.0264411	4.37299	2.09e-05
Age	-0.00148881	0.000407247	-3.6558	0.000338	***
Sex	0.00954723	0.0114086	0.836848	0.404
Schizophrenia	-0.0448797	0.010257	-4.37553	2.07e-05	***
Regression formula (in R):
> summary(glm(df$lf4 ~ df$age + df$sex + df$schizophrenia))$coefficients
Downstream calculations from regression coefficients and their standard errors:
	30.1446	Effect of schizophrenia (aging-years-equivalent)
	10.745	Standard error of this estimate
