# Supplementary material for: A concerted neuron–astrocyte program declines in ageing and schizophrenia
Source: Nature. 2024 Mar 6;627(8004):604–11. doi: 10.1038/s41586-024-07109-5 (PMC10954558; doi:10.1038/s41586-024-07109-5)
Supplement: Supplementary file 10 — Donor expression levels (mean cell scores by donor) and gene loadings for SNAP-a (astrocyte latent factor 2 inferred by cNMF). [file 41586_2024_7109_MOESM10_ESM.xlsx]

## Sheet: Donor expression levels
Donor	SNAP-a
74	0.639275
152	0.633027
49	0.620404
189	0.607028
185	0.568165
104	0.55739
163	0.556063
11	0.554712
136	0.548735
101	0.548485
123	0.547585
91	0.546734
89	0.544945
183	0.542738
70	0.540106
7	0.53978
151	0.535839
143	0.530662
57	0.525376
14	0.524309
51	0.520014
85	0.518934
162	0.518372
8	0.51715
50	0.511971
158	0.508282
81	0.506528
60	0.505532
130	0.503269
113	0.500169
59	0.499613
142	0.497264
18	0.492901
102	0.491743
127	0.489006
10	0.48305
114	0.480239
133	0.475412
126	0.474872
67	0.474637
146	0.474057
88	0.467868
38	0.467228
19	0.465797
100	0.462965
168	0.461777
3	0.45693
72	0.454836
153	0.453532
43	0.449001
30	0.44874
47	0.44766
82	0.447198
122	0.446399
42	0.441342
90	0.435242
110	0.423559
187	0.421533
182	0.419135
78	0.417071
6	0.415639
29	0.413538
62	0.408427
181	0.403013
141	0.401473
84	0.4014
107	0.400987
36	0.398607
166	0.39826
79	0.397705
154	0.394273
98	0.391763
32	0.385304
75	0.37409
164	0.368485
144	0.367528
148	0.364407
76	0.364309
27	0.363727
71	0.363566
54	0.362417
120	0.361038
105	0.359431
46	0.354081
94	0.349132
140	0.347485
65	0.346108
174	0.340844
160	0.339684
73	0.332783
128	0.32904
26	0.327886
149	0.32731
103	0.327024
165	0.324418
124	0.321217
31	0.315368
95	0.315292
150	0.312046
132	0.309029
96	0.307518
69	0.307252
170	0.30311
118	0.299108
44	0.296583
145	0.296219
155	0.287861
24	0.284235
177	0.278192
135	0.276764
37	0.275242
22	0.270072
108	0.268468
39	0.267967
93	0.26762
2	0.260906
83	0.258204
117	0.258005
23	0.252115
131	0.248355
161	0.247271
4	0.24612
178	0.236144
17	0.232178
175	0.223812
16	0.220586
186	0.217353
35	0.217346
40	0.216081
33	0.214636
77	0.212519
64	0.210836
159	0.210309
111	0.208094
63	0.202862
138	0.197628
28	0.196056
172	0.190215
137	0.181573
156	0.173383
9	0.171809
139	0.162865
97	0.161105
34	0.159111
12	0.156927
134	0.156292
129	0.155846
5	0.15511
116	0.153371
167	0.149802
106	0.145585
20	0.140286
119	0.13347
115	0.128172
180	0.122372
87	0.118149
125	0.111287
15	0.101198
58	0.094551
45	0.0945021
13	0.0924176
147	0.0876005
190	0.0860469
41	0.0838864
109	0.0773169
48	0.0733401
56	0.0652105
99	0.0635549
176	0.0606277
191	0.060343
184	0.0484816
80	0.0399648
52	0.0350567
157	0.0314681
169	0.0216593
21	0.0170956
188	0.0111449
121	0.0109192
173	0.0105692
179	0.00389986

## Sheet: Gene loadings
Gene	SNAP-a
NRXN1	0.00271132
SLC1A2	0.00250859
RNF219-AS1	0.0021867
NTM	0.0021037
ZNF98	0.00209469
GPC5	0.00200457
GRM3	0.00196077
HPSE2	0.00193599
NKAIN3	0.00188415
SLC4A4	0.00187844
CTNND2	0.00184825
NCKAP5	0.00182004
SGCD	0.00176731
LSAMP	0.00168324
GPM6A	0.00167797
LRRC4C	0.00167519
LRRTM4	0.00164114
EPHB1	0.00162832
PREX2	0.00155705
RORA	0.0015359
TMEM108	0.00151703
ARHGAP24	0.00146865
SYNE1	0.00138487
TENM2	0.00137336
AC091826.2	0.00136795
AC002429.2	0.0013624
FAM155A	0.00134111
SFXN5	0.00133498
PAMR1	0.00133279
SLC1A3	0.00132806
ADGRB3	0.00132209
RMST	0.00132124
MACROD2	0.00130317
GABRA2	0.00129594
ATP13A4	0.0012859
WIF1	0.00128275
BRINP2	0.00127829
NHSL1	0.00127612
AC108866.1	0.00126384
CEP85L	0.00122739
CARMIL1	0.00122244
C1orf61	0.00120581
SLCO1C1	0.00120319
AC007389.1	0.00119691
CTNNA2	0.00119174
MSI2	0.001187
RGS7	0.00118436
PHLPP1	0.00117893
FRMD4A	0.00117244
GRIA2	0.00116768
GLI3	0.00116708
ADAMTS17	0.00116514
AC012593.1	0.00116368
RERG	0.00115151
CACNB2	0.00114994
GNAQ	0.00114981
KCNMA1	0.00113669
FBXL7	0.0011353
ATP8A1	0.00113497
SLC35F1	0.00113168
COL5A3	0.00112003
PDE4D	0.00111778
MMD2	0.00111519
CALN1	0.00111513
PIK3C2A	0.00111505
SHROOM3	0.0011149
RORB	0.00111342
MAGI2	0.00110865
PTPRG	0.00110628
CRB1	0.00110591
AL589740.1	0.0010952
ESRRG	0.00108945
MEGF10	0.0010828
OSBPL6	0.0010797
SLC6A1	0.00107498
LRRC3B	0.00106584
VAV3	0.0010634
F11-AS1	0.00104498
CHKA	0.00104429
ABCD2	0.00101667
ANKDD1A	0.000989758
RHOJ	0.000985485
LINC01748	0.000984777
GABRB1	0.000983744
CAMK4	0.000982732
KCNIP1	0.000972157
MCC	0.000964109
POU2F1	0.000962125
LINC00461	0.0009485
EPM2A	0.000945915
GRID1	0.000940674
FUT9	0.000940004
LINC00299	0.000937838
DPH6	0.00093528
AC079760.1	0.000921694
POU6F2	0.000914657
NLGN4Y	0.000913203
AC073050.1	0.000907475
ALDH1A1	0.000904111
EYA1	0.0009027
SLC24A3	0.000900285
AC010099.4	0.00089971
GDAP1	0.000899321
PLCB1	0.000893517
LINC00499	0.000890554
OLFM2	0.000888122
ENOX1	0.000887692
BRINP3	0.00088745
ITPR2	0.000886708
FGFR3	0.000886219
UNC79	0.000884649
KLHL32	0.000884276
FHIT	0.000873705
KLF12	0.000870132
PBX1	0.000868623
RIMS1	0.000868574
UNC5D	0.000866766
FAM184A	0.000860938
MPPED2	0.00086088
MAST4	0.000857896
NEGR1	0.00085257
DMD	0.000852287
TOX	0.000850986
ZFHX4	0.000842632
PSD3	0.000842123
GNAO1	0.000841554
WWOX	0.000839595
AF123462.1	0.000836281
ASTN1	0.000822755
ATL2	0.000821678
AC008957.3	0.000821109
ADGRV1	0.000817584
PLEKHA6	0.000815845
PRKN	0.000815778
DDAH1	0.000812802
HS3ST5	0.000812111
MIR2052HG	0.000810832
SPRED1	0.000805256
UTY	0.000803445
ASAP2	0.000799098
AC092691.1	0.000797587
SPON1	0.000797155
APC	0.000785339
DOCK1	0.000784405
MGAT4C	0.000777761
FAM171A1	0.000777002
XYLT1	0.000775983
PCDH7	0.000773813
TRPM3	0.000773605
ACSS1	0.000773459
PTN	0.000772615
KCTD8	0.000772332
LMO3	0.000771465
LINC01727	0.000771256
TNRC6A	0.000770106
FBXL17	0.000768401
NAALADL2	0.000767776
LRFN2	0.000764211
GRAMD1B	0.000763782
ADGRL3	0.000762989
PID1	0.000762399
TMEM132B	0.000762074
ALCAM	0.000754081
SH3RF1	0.000753862
ANKS1B	0.000742666
C2orf72	0.000735178
SGIP1	0.000735168
CAMK2G	0.000732151
AC021231.1	0.000731249
AC022639.1	0.000726851
FAM171B	0.000725381
ACOT11	0.000718519
LINC01182	0.000713595
ELOVL2	0.000710965
GARNL3	0.000708021
AC069208.1	0.000698187
ROR1	0.000694526
MYO10	0.000694153
FGFR2	0.000693625
TNS3	0.000690091
SOX6	0.000689029
NAV3	0.000687809
PDZRN3	0.000687517
NRCAM	0.000687216
ACSL6	0.000686985
ROBO1	0.000682917
FMNL2	0.000682675
RNF182	0.000681811
CELF2	0.000680003
NR3C2	0.000677071
SRGAP3	0.000676542
CDH10	0.000673591
CADM2	0.000671914
PSD2	0.000671653
AC091078.1	0.000669943
TRIM9	0.000668942
AC099792.1	0.000667363
RALGAPA2	0.000664353
MTMR10	0.000663907
PELI2	0.000657753
CABLES1	0.00065713
PDE7B	0.000653208
FGGY	0.000651494
NLGN4X	0.000651259
PIP5K1B	0.000648259
CHD9	0.000648255
SSX2IP	0.0006472
CDH11	0.000646176
KCNMB2-AS1	0.000638387
ERBB4	0.000636771
AF279873.3	0.000635095
ANK2	0.000634156
MKRN3	0.000632607
PTK2	0.000630541
SOBP	0.000629131
MEF2C-AS1	0.00062826
SLC6A11	0.000626437
AC008056.1	0.000626231
MFGE8	0.000626174
PDE3B	0.000625173
STK33	0.000623519
GAREM1	0.00062275
FREM2	0.000622044
WASF3	0.000621401
AC010317.1	0.000621111
TCF4	0.000619672
SLC15A2	0.000619281
DOK5	0.000618859
PIK3R1	0.000618153
ETV5	0.000616544
KLKB1	0.000614278
RFX3-AS1	0.00061255
ST6GALNAC5	0.000610768
EPHA6	0.000610445
PDGFC	0.000609156
BMP2K	0.000608732
SFMBT2	0.000603072
EPB41L2	0.000602875
ZBTB20	0.000601721
LIMCH1	0.000601339
FAM19A1	0.000600991
PHACTR1	0.000597153
STXBP6	0.000595952
SUGCT	0.000595292
NREP	0.000593242
TOM1L2	0.000592074
SUMF1	0.000591876
MIAT	0.000591657
KIF1B	0.000591316
CHRDL1	0.00059069
SLC13A5	0.000587253
GPAM	0.0005866
LINC01184	0.000585913
NCAM1	0.000583865
EGFR	0.000582811
NTRK2	0.000580072
PLXNA2	0.000577331
EPHA4	0.000575224
ABLIM1	0.000574803
AL357153.2	0.000574533
ZNF521	0.000574002
BBS2	0.000571708
AL359710.1	0.000570139
SETBP1	0.000569293
ENTPD1	0.000569057
AC110023.1	0.000568654
MIR99AHG	0.000568401
ACSBG1	0.000568268
AUTS2	0.000567932
DPF3	0.000567883
RGS20	0.000567832
DIO2	0.00056618
SHC3	0.000565791
EHMT1	0.000564427
AL365273.2	0.000563795
MYO6	0.000562423
LINC02060	0.000560852
NFIB	0.000560039
CACNA1A	0.000559915
EFNA5	0.000559653
SCD5	0.000558025
ADRA1A	0.00055779
APBB2	0.000555015
TPCN1	0.000554306
PDE3A	0.000553175
WDR17	0.000552884
ASTN2	0.000552319
GALNT7	0.000551525
CACNA1B	0.000549422
NT5E	0.000546805
UFL1-AS1	0.000545312
SNRK	0.000543233
ARHGEF26-AS1	0.000541605
HLF	0.000541133
NRF1	0.000540908
AC245519.1	0.000539443
NCAN	0.00053714
DCHS2	0.00053707
ZNRF3	0.000534846
BMP7	0.000534475
ACACA	0.000529187
GRK3	0.000528222
ACP6	0.000528119
ALK	0.000528114
EDNRB	0.000527934
SORCS2	0.000526824
ILDR2	0.000525189
KCNJ16	0.000524675
HIVEP3	0.000524474
LINC01481	0.000523867
STOX2	0.000523647
ARNT2	0.000521814
RYR3	0.00052151
SLC4A8	0.000518774
PTPN4	0.000518585
AC009120.6	0.000518363
MIR181A1HG	0.000518158
GMDS-AS1	0.000517285
SNCAIP	0.000516923
SMYD3	0.000516085
SLC25A48	0.000515762
PLPP3	0.000512766
LGR4	0.000510217
AL669831.3	0.000509783
EMID1	0.000507302
PEX5L	0.000504997
USP24	0.000504052
GTDC1	0.00050381
AL158840.1	0.000503543
AC115622.1	0.000503384
AC036214.1	0.000503079
TAOK3	0.000503019
AL590867.1	0.000502262
AKAP7	0.000497921
PTPRD	0.000497649
DMXL2	0.000493364
TNIK	0.000492272
DOCK5	0.000492092
CYP4V2	0.000491764
CXXC4	0.000491747
AZIN1-AS1	0.000490645
SUCLG2	0.000490592
SPOP	0.000490454
ZEB2	0.000489771
GRIK4	0.000489411
PCSK5	0.000489365
EIF1B-AS1	0.000486904
SCLT1	0.000486753
CTIF	0.000485584
CAMTA1	0.000484923
TMOD2	0.000484523
CPM	0.000484497
CNIH3	0.000484353
DNM3	0.000484306
CASC17	0.000483983
C3orf58	0.000483831
LINC01376	0.000483497
AADAT	0.000482347
ATP6AP1L	0.000480567
ZNF462	0.000478242
NRG3	0.000477321
PLA2G5	0.000477218
LYN	0.000477031
AC245187.2	0.000475939
FGF9	0.000474812
TCF7L2	0.000474315
MAGI1	0.000473631
ARHGAP32	0.000473357
CPQ	0.000473271
SEL1L3	0.000473263
RNF144B	0.000473017
TAPT1-AS1	0.000471421
BRINP1	0.000470742
CC2D2B	0.000470062
CHST7	0.000469123
AC069368.1	0.000468404
PTCH1	0.000468371
PRDM16	0.000468338
PRTFDC1	0.000467551
ADHFE1	0.000467439
ABI2	0.000466844
METTL15	0.000466747
THSD1	0.000466621
AC093157.1	0.000466222
AC007402.1	0.000465065
LINC01359	0.000464598
NF1	0.000463839
AC078881.1	0.00046382
BCAS3	0.000461494
ZZZ3	0.000459674
SMARCA2	0.000459368
C1orf21	0.000459028
PDE9A	0.000459018
FUT10	0.000458337
TMED8	0.000457228
BICC1	0.000457125
SYT9	0.000455484
ARFGEF3	0.000455481
C20orf194	0.000455336
AC246817.1	0.000454648
WDR7	0.000454143
EFR3B	0.000453641
MAP2K6	0.00045329
PGBD5	0.000452073
AL359232.1	0.00044912
PRKD1	0.00044624
LRRN3	0.000445374
PHKA1	0.0004452
NT5DC1	0.000444851
VWA8	0.000443015
AL591686.2	0.000442904
AGAP1	0.000442818
E2F3	0.000442297
GRM1	0.000440936
DOCK4	0.000440554
DTWD2	0.000440506
AP002991.1	0.000440274
PPP2R2C	0.000439623
CLASP2	0.000439504
ZNF827	0.000439096
SLC25A33	0.000439016
CXXC4-AS1	0.000438749
ISPD	0.000438474
ATP13A5	0.000438092
PRKACB	0.000437638
USP9Y	0.000433387
AC091948.1	0.00043286
GPHN	0.000432481
COL28A1	0.000432369
BDNF-AS	0.000431928
FGD6	0.000431244
DMGDH	0.000431242
SHROOM2	0.000430721
KIAA1958	0.000430166
SEMA4A	0.000428096
OAF	0.000427964
MEIS1	0.000425862
AC090115.1	0.000425686
ARHGEF26	0.000425492
EML6	0.000425316
NKAIN2	0.000424671
MACF1	0.000423988
PIK3C2B	0.000423655
ZNF721	0.000422892
ZNF423	0.000422773
CCDC7	0.000422653
VEGFC	0.000421093
TBC1D4	0.000420567
STON2	0.000419635
AC097103.2	0.000418891
JAKMIP2	0.000418525
PLCG1-AS1	0.000418028
ZNF492:ZNF98	0.000417773
THRB	0.000417138
KNDC1	0.000417136
TRIM2	0.000415997
MAPK8	0.000415342
TTTY14	0.000414844
CPEB3	0.000414108
SMURF2	0.000413852
ITGB5	0.000412819
FRS2	0.000411797
GPR39	0.000411148
RUBCNL	0.000411066
CDHR3	0.0004104
CAMKMT	0.000409582
CCDC171	0.000409378
ARSF	0.000408346
ZNF883	0.000407551
AC138150.1	0.000407502
NOL4	0.000407402
PER3	0.000406447
AL136366.1	0.000405561
ITSN1	0.000404898
PARD3B	0.00040444
PURG	0.000404423
ATXN2	0.000402933
TMEM178B	0.000402729
SLC13A3	0.000402526
KCNJ10	0.000402143
CCDC102B	0.000402043
LINC00943	0.000401708
LRRC49	0.000401693
SPRED2	0.000401579
TDRD3	0.000400161
HDAC2-AS2	0.000400147
AC008014.1	0.000399898
ARHGEF12	0.000399489
SLC30A10	0.0003993
MTMR1	0.000398848
ADD3	0.000398831
GRIN2C	0.000398332
FAM46A	0.000398211
SLC1A4	0.000397797
DANT2	0.000396842
PNPLA7	0.000396694
ADGRB1	0.000396477
DENND1A	0.00039631
BTBD11	0.000396054
AC090993.1	0.000395358
EXT1	0.000394684
FARS2	0.000394162
WWC1	0.000393659
RAB31	0.000393451
ARHGAP23	0.000392815
MEIS2	0.000392684
NBEA	0.000392036
DLG2	0.000390979
NIPSNAP2	0.000390848
BDH1	0.000390377
MIR124-2HG	0.000390341
ZNF407	0.00038961
CD38	0.000389412
HS2ST1	0.000389378
ZNF532	0.000388905
TET1	0.000388771
CADPS2	0.000387904
AL157911.1	0.000387687
LINC00500	0.000386626
MEGF11	0.000386456
RBM26	0.000385022
PDE4B	0.000384306
ANKFN1	0.000384292
ZHX2	0.000383836
AATK	0.000383742
RNF43	0.000383533
SDC2	0.00038335
PIPOX	0.000382812
ACYP2	0.000382481
ARHGEF9	0.000382394
IL33	0.000382095
PCBP1-AS1	0.000381814
TRPS1	0.000381208
SACS	0.000381036
MTERF1	0.000380791
RAI14	0.000380695
AC034206.1	0.000379647
LINC00511	0.000379203
RPAP2	0.000378868
POT1-AS1	0.000378412
TARBP1	0.00037809
KAT6B	0.000377932
AC005162.3	0.000377721
AC104596.1	0.000377486
GLUD1	0.00037741
NCEH1	0.00037734
AC104090.1	0.000376686
ZNF365	0.00037627
AC004158.1	0.0003761
AC053527.1	0.000374748
BMPER	0.000374684
CALCB	0.00037462
AC100849.1	0.000374574
FAM110B	0.00037437
RPRD2	0.000374254
GPATCH2	0.000374119
R3HDM1	0.000373987
GFOD1	0.000373904
SPTBN1	0.000372731
RNF38	0.000372724
KBTBD12	0.000372648
ADGRA3	0.000372258
PDE8A	0.000372042
KCNA2	0.000372022
TET3	0.000371997
CHST11	0.000371812
FTX	0.000371347
TTTY10	0.000371218
TECPR2	0.00037074
GABBR1	0.00037001
LRRN1	0.00036989
TRIM66	0.000369404
PCDH17	0.000369391
JAKMIP1	0.000369343
VOPP1	0.000368403
C15orf41	0.000367773
LIFR	0.000367659
LINC00278	0.000367355
FOXN2	0.000366775
PLEKHA7	0.000366305
FHOD3	0.000366207
AC092546.1	0.000365535
STX18-AS1	0.000364377
AC034195.1	0.000364301
SGO1-AS1	0.000364007
TMEM132C	0.000363769
LRRC28	0.000363669
C4orf19	0.000363627
COL11A1	0.000362652
MLLT3	0.000362347
AMER2	0.000362028
RBMS3	0.000361784
DIAPH3	0.000361531
RHBDL3	0.000361511
ADD3-AS1	0.000361479
KLHL23	0.000361304
SFPQ	0.000361291
AC245123.1	0.000360745
CDK14	0.000360686
TSPAN12	0.000360471
ZSCAN5A	0.000360127
LANCL2	0.000359938
SPAG16	0.000359903
ALS2CR12	0.000359668
UBA6-AS1	0.000358438
AC007495.1	0.000358248
MERTK	0.000357312
PITPNC1	0.00035718
DGKZ	0.000355705
LINC01278	0.000355449
OSBP2	0.000355392
KMT2C	0.000354952
AC090458.1	0.000354876
CADM1	0.000354322
AC006065.4	0.000354297
KIAA2022	0.000354265
SLC9B1	0.000354123
FAM49A	0.000353376
MBOAT2	0.000352921
REPS1	0.000352774
BAALC	0.00035247
HDAC8	0.000351399
SPECC1	0.000351106
UPP2	0.00035089
CISD1	0.000350346
BICRAL	0.00035012
ZHX3	0.000349939
LRP1B	0.000349168
AIFM3	0.000349055
ENTPD3-AS1	0.000348319
THSD7A	0.000347815
ZNF277	0.000345831
B3GLCT	0.000345727
ANKRD44	0.000345249
ZSWIM6	0.000344312
FRYL	0.000344264
NWD1	0.00034414
AC011467.1	0.000343975
SORL1	0.000343019
APBA1	0.00034282
JAZF1	0.000341946
EFCAB2	0.000341932
ATP2C2	0.000341875
AC074286.1	0.000341832
NR3C1	0.000341495
LINC02062	0.000340758
STAU2	0.000339733
DTX1	0.000339216
STK39	0.000339046
AC006148.1	0.000339043
AIG1	0.000338949
HEPH	0.000338843
ARRB1	0.000338506
AC246817.2	0.000338126
FIRRE	0.000338027
CEP192	0.000337417
LUZP1	0.000337345
FAXDC2	0.00033726
CUBN	0.000336632
AL365259.1	0.000336478
LINC01726	0.000336395
SLC7A10	0.000336302
PPP2R5A	0.000335867
APCDD1	0.000334727
AC008056.2	0.000334615
FMN2	0.000334482
DPP8	0.000333851
GFRA1	0.000333775
GAS2	0.000333618
SGCZ	0.000332961
AL022068.1	0.000332919
FSIP2-AS1	0.00033225
KIFC3	0.00033212
AC022294.1	0.000331666
GPD2	0.000331543
PRDM5	0.000331452
TRIB1	0.000331395
GTF2IRD1	0.000331044
KIAA2026	0.000330988
GAREM2	0.000330912
TMEM232	0.000329788
DPYSL5	0.000329524
CRYL1	0.000329199
CHCHD3	0.000329028
LINC01237	0.000328916
ZEB1	0.00032853
STARD13	0.000328239
GOLGA8A:GOLGA8B	0.000327983
PCDH10	0.000327525
SIK3	0.000325739
LINC00894	0.000325567
AC116366.3	0.000325533
MSRB3	0.000325192
AC114296.1	0.000325059
CLVS2	0.000324209
GSK3B	0.000324148
COMMD10	0.000324119
IGSF11	0.000324083
NSMCE2	0.000323725
RUNX1T1	0.000323461
TRAK2	0.000323087
OTOGL	0.000322779
AGL	0.000322745
C8orf37-AS1	0.00032273
PPARGC1A	0.000322352
AMY2B	0.000322182
PCTP	0.000321745
TMEM184B	0.000321617
AC125613.1	0.000321511
TNR	0.000321447
ERI3	0.000321319
MYO5A	0.000321301
PCBD2	0.000321071
FAF1	0.000320903
CACNA2D1	0.000320493
GALNT18	0.00032049
MID1	0.000320142
LINC01102	0.000319992
KAT2B	0.000319918
HERC1	0.000319465
ZNF75D	0.000319393
FAM167A	0.000317754
TMEM135	0.000317606
FOXG1-AS1	0.000316661
TTN-AS1	0.000316516
WDR47	0.000316196
SREBF2	0.000316174
GABRA4	0.000315982
AL591885.1	0.000315542
AL050403.2	0.000315457
LINC00476	0.000315168
AC079917.1	0.000314823
EIF4G3	0.000314426
FAM66C	0.000314391
AK4	0.000313946
TTLL6	0.00031374
PPP1R12A	0.000313638
TRAPPC9	0.000313365
ARMC2	0.000313208
PTGFRN	0.000313059
C8orf46	0.000312814
UG0898H09	0.000311784
SVIL-AS1	0.000311564
PRKRIP1	0.000311557
AF117829.1	0.000310902
DENND2A	0.000310667
SLC20A1	0.00031063
AC073486.1	0.000310525
GALNT1	0.000310458
RLBP1	0.000310336
FAM69C	0.000310227
CSGALNACT1	0.000310171
MVB12B	0.000310101
WFDC1	0.000310023
FOXN3	0.00030951
RABGAP1	0.000309376
LINC01085	0.000308899
KIAA0319	0.000308879
KIF21B	0.000308564
ZNF346	0.000308514
SPOCK1	0.000308462
ZNF280D	0.000308449
AMPH	0.000308257
RNF220	0.000308135
SCFD2	0.000307987
AL160272.1	0.000307669
ADK	0.000307509
LHFPL1	0.000306784
C5orf17	0.000306713
MN1	0.000306676
ABLIM3	0.00030613
NID1	0.000306007
SMIM8	0.000305996
GPR173	0.000305663
STEAP2-AS1	0.000305589
KIF16B	0.000305284
ZBED5-AS1	0.000304866
ARHGAP31	0.000304759
KIAA1328	0.000304484
CCDC190	0.000304257
METTL25	0.000304186
ANTXR1	0.000303799
ERCC6L2	0.000303228
IGDCC3	0.000302405
KIF13A	0.000302135
EIF3E	0.000302097
OTUD7A	0.000301841
PCDH9	0.000301655
LPAR3	0.000301577
DAAM2	0.000301557
EFEMP1	0.000300763
SETD3	0.000300743
IGFN1	0.000299744
ZC3H12C	0.000298635
PPM1L	0.000298614
LDAH	0.000298595
RAB11FIP4	0.000298485
ARMCX4	0.000297886
SLC2A12	0.000297448
PTCHD1-AS	0.000297123
CHD7	0.000297002
ATP10B	0.000296968
LINC02427	0.000296917
ST6GAL2	0.000296692
AMOT	0.000296467
TBC1D10A	0.000296263
NPAS3	0.000295898
AL592183.1	0.000295833
ERVK13-1	0.000295738
SLC27A1	0.000295678
ALMS1	0.000295516
TBC1D5	0.00029543
LINC01994	0.00029526
C14orf37	0.000295247
ATG10	0.000295132
TLK1	0.000294477
LRRC4B	0.000293987
MAP6	0.000293906
LINC00886	0.000293485
FNBP1	0.000293161
FNIP2	0.00029307
BPTF	0.000293026
AL121956.4	0.000292514
FSTL5	0.00029235
LRRN2	0.000292087
ZNF91	0.000291936
SUCLG2-AS1	0.000291605
MEF2C-AS2	0.000290602
HSD17B6	0.000290313
LRBA	0.000290181
RNF180	0.000289924
LRP8	0.000289762
TRIL	0.000289727
PTPRK	0.000289509
ABI1	0.000289362
ALDH1L1-AS2	0.000289147
EML4	0.000288825
KIAA0368	0.000288617
UNC5C	0.000288197
TMTC2	0.000288045
C5orf64	0.000287906
TMEM2	0.000285615
TTPA	0.000285609
SRPK2	0.000285378
EFHC1	0.000285311
ZFHX2-AS1	0.000285236
PARVA	0.000284931
SENP6	0.000284815
GLRB	0.000284741
TIMP3	0.000284483
HLCS	0.000284456
APBA2	0.000284174
AC027117.2	0.000283271
GNG7	0.000283035
SNHG14	0.00028293
NIN	0.000282918
HES5	0.000282307
AC104662.2	0.000282227
PIAS2	0.000281823
BCL2	0.000281717
MAN2A1	0.000281325
PYGM	0.000281323
AC105285.1	0.000280976
EXOC4	0.000280505
TGFB2	0.000280315
ATP9B	0.000280117
MBD5	0.000280011
METTL24	0.000279816
ANO5	0.000279786
DAB1	0.000279548
C9orf85	0.000279487
IQCA1	0.000279156
LINC01158	0.000279134
AL158058.1	0.000278514
LINC02231	0.000278472
DENND5B	0.000277154
EFHC2	0.00027708
AC008050.1	0.000277071
ATG7	0.000275994
TNRC6B	0.000275755
BTBD7	0.000275653
PDLIM5	0.000275418
CSPG5	0.000274857
MROH7-TTC4	0.000274524
AC011747.2	0.000274342
C10orf90	0.000274158
AL137145.1	0.000273809
FRMPD1	0.00027342
NSUN3	0.000273376
ARSB	0.000272815
LYPD1	0.000272637
CMYA5	0.000272512
C12orf60	0.000272501
SHANK2	0.00027231
JMJD1C	0.000271805
ADD1	0.000271754
ASIC1	0.000271629
PPARA	0.00027111
FAM69A	0.000270376
RALGPS1	0.000270337
MOK	0.000269849
MICAL3	0.000269081
KLHDC10	0.00026893
ASAP1	0.000268334
PLCL1	0.000268129
FH	0.000267875
CAPS2	0.000267858
KCNIP3	0.000267655
BBS9	0.000267424
MAN1A2	0.00026735
AL132857.2	0.000267221
MSH3	0.000266919
TTC17	0.000266817
ATXN10	0.00026662
RANBP17	0.000266491
EVI5	0.000266461
C16orf74	0.000266387
STIM2	0.00026617
CYP2J2	0.000266038
LINC02328	0.000264974
SEC24B-AS1	0.000264906
TPK1	0.000264746
AP003354.2	0.000264538
TBC1D22A	0.00026436
AC009135.2	0.000264252
ZSWIM5	0.000264067
BCR	0.00026269
HIP1	0.000262551
VTI1A	0.000262371
GINS3	0.00026186
ITFG1	0.000261754
SNX29	0.000261349
NEDD4L	0.000260885
RPL34-AS1	0.000260676
PHF3	0.000260671
CYP7B1	0.000260498
CHD6	0.000260043
AC093297.2	0.000259736
CCSER2	0.000259651
AC087241.1	0.000259389
LINC00534	0.000259348
MIATNB	0.000259334
PAQR8	0.00025925
RGMA	0.00025903
AL137145.2	0.000258985
GABPB1-AS1	0.000258975
ERCC6	0.000258807
TRERF1	0.000258797
ZNF236	0.000258662
NLK	0.000258656
AC051619.5	0.000258391
GABRB3	0.000258148
PLEKHG1	0.000257996
SSPO	0.000257692
SPATA6	0.000257362
AC092673.1	0.000257225
LINC01004	0.000257065
LARGE1	0.000256845
BIRC6	0.000256248
CCDC149	0.000256006
LINC01950	0.000255882
INVS	0.000255653
ARHGAP5	0.000255623
PCNX1	0.000255453
AC048341.2	0.000255368
TTC7B	0.000255105
CUX1	0.000255101
ADAM22	0.000254941
MTOR	0.000254897
TBL1XR1	0.000254673
VPS13C	0.00025457
SPI1	0.00025447
AC005697.1	0.000254456
PCDH19	0.000253978
MB21D2	0.000253651
PIBF1	0.000253607
NOVA1	0.000253385
SALL3	0.000253176
CCDC88C	0.000251829
TMEM51	0.000251738
AL139260.1	0.000251659
TRAPPC12	0.000251593
AC105383.1	0.000251589
AC025279.1	0.000251562
CUEDC1	0.000251472
PLEKHH1	0.000251395
LIX1-AS1	0.000251352
AC013643.2	0.000250738
CDC42EP4	0.00025067
LTBP1	0.000250378
ZFHX4-AS1	0.000250348
SMARCC1	0.000250313
GAS1RR	0.000250215
ENTPD1-AS1	0.000250138
ANKMY1	0.000250114
MAPK10	0.000249998
AC015908.2	0.000249859
LCORL	0.000249848
RERE	0.000249786
GPSM2	0.000248736
LINC01814	0.000248702
SYCP2L	0.000248351
RRS1-AS1	0.000247686
ZNF717	0.000247634
HHIPL1	0.000247126
FAM204A	0.00024698
TERF2IP	0.000246912
SEPT7	0.000246898
CPT1A	0.000246854
HCG17	0.000246743
MYCBP2	0.000246452
LINC01277	0.000245866
SYT11	0.000245434
CACNG2	0.000245403
LINC00907	0.000245249
AFG1L	0.000244885
GTF2IRD2:GTF2IRD2B	0.000243901
TMEM117	0.000243885
AC007785.1	0.000243855
NDRG2	0.000243739
LANCL1	0.000243476
EPB41L5	0.000243252
RHPN2	0.000243243
PPCDC	0.000243175
AC027808.1	0.000242493
DCUN1D2	0.000242468
CDK8	0.000242459
USP10	0.000241823
LINC02226	0.000241659
STRIP2	0.000241539
TMEM220-AS1	0.00024109
ARFIP1	0.000241084
SNTA1	0.000240778
WNT7B	0.000240716
TMEM161B-AS1	0.000240583
NFYC	0.000240465
ADORA1	0.000240442
RFX7	0.000240242
TAF5L	0.000240165
SLC9A7	0.000239686
NR6A1	0.000239244
EYA2	0.000239185
AL590617.2	0.000239162
RAB9B	0.000239051
C14orf159	0.000238982
FAM222B	0.000238706
RBFOX2	0.000238569
LINC01285	0.000238232
COL5A2	0.000238048
CBR3-AS1	0.000237371
NFATC4	0.000237145
AC007364.1	0.000237085
ZMAT1	0.000236903
CXCL14	0.000236659
LINC00969	0.000236566
SNAP91	0.000236329
CLIP1	0.000235871
MICU3	0.000235546
SLC9A8	0.000235162
TANC2	0.000234518
AC104072.1	0.000234495
AC009120.2	0.000234179
DYNC2H1	0.00023412
TRIM33	0.000233886
CNNM2	0.000233643
CAAP1	0.000233589
CHD1L	0.00023259
RNU4-2	0.000232388
KIF21A	0.000232318
POU3F2	0.000232303
RFWD2	0.000232179
CYFIP2	0.00023198
FASTKD1	0.00023135
CRADD	0.000231023
BCL9	0.0002308
AP000282.1	0.000230659
UBR5	0.000230539
LRRK2	0.0002301
SCGB2B2	0.000230013
AL136984.1	0.000229759
CASKIN1	0.000229706
PI15	0.000229447
AC007566.1	0.000229361
WDR33	0.000229038
ZNF782	0.000229031
CASC4	0.000228934
SUCLA2	0.000228695
HORMAD2-AS1	0.000228408
ADGRG1	0.000227649
LCNL1	0.000227542
ENSA	0.000227414
AC007611.1	0.000227044
PAPPA2	0.000226981
SNX24	0.000226965
TMEM168	0.000226609
RFLNA	0.000226555
GPATCH8	0.000226483
ADAMTS19	0.000226455
A2ML1	0.000226332
GIGYF2	0.000226303
LAMTOR5-AS1	0.000226288
AC145422.1	0.000226135
CIRBP	0.000225906
FAM172A	0.000225504
PTPRM	0.000225346
LINC00923	0.000225189
ME1	0.000225064
CASP3	0.000224838
CYP4A22-AS1	0.000224109
PGM1	0.000223955
AC097518.1	0.000223803
RFTN2	0.000223716
GPR37L1	0.000223654
AC093890.1	0.000223559
MIR3681HG	0.000222472
YLPM1	0.00022238
PTDSS1	0.000222352
ERMP1	0.000222312
KCNJ14	0.000222231
WIPF2	0.000222095
AL139246.6	0.000222022
SUGP2	0.0002219
AC009061.2	0.000221758
LIPE-AS1	0.000221695
ADGRL1	0.000221617
INTS6L	0.000221483
SLC9C2	0.00022135
AL445209.1	0.000221135
ENOSF1	0.000221098
MON2	0.000220989
C10orf76	0.000220933
TTL	0.000220677
ADRA1B	0.00022057
TCF7L1	0.000220294
AC016907.2	0.000219672
LIMD1	0.000219666
RBMS2	0.000219662
PREX1	0.000219469
RAB28	0.000219457
PAH	0.000219435
AASS	0.000219401
CELF1	0.000219328
CDC42BPA	0.000219272
ATXN7L1	0.000219128
LINC01310	0.000219077
TRDMT1	0.000219076
COX10	0.000219034
LINC01340	0.000218814
CYP46A1	0.000218799
MMP28	0.000218554
SCMH1	0.000218491
TULP4	0.000218089
NASP	0.00021803
GOLGA4	0.000217871
AC099805.1	0.000217859
PLEKHM3	0.000217685
C1orf185	0.000217669
NR2E1	0.000217552
CASC2	0.000217536
INPP4B	0.000217272
AL024498.2	0.000217159
CLDN10	0.000217056
UBR3	0.000216949
AKAP6	0.000216797
FAM66B:FAM66E	0.000216776
AC007376.2	0.000216695
TET2	0.000216617
KDM3B	0.000216556
CORO2B	0.000216497
MGAT5B	0.000216442
WNT7A	0.000216121
PTPRZ1	0.000215807
PVRL3-AS1	0.000215792
DTD1	0.000215656
ZNF148	0.000215407
LINC02355	0.000215387
CGNL1	0.000215318
ZNF678	0.000215248
KYAT3	0.000214968
AL691447.2:MFSD14C	0.000214895
PIGN	0.00021468
LINC01266	0.000214674
CATSPERE	0.000214564
RNFT2	0.00021454
SLC25A29	0.00021454
ATRN	0.000214453
LINC01091	0.000214415
MAPK1	0.000214344
AGBL1	0.000214338
MGME1	0.000214317
AL158152.2	0.000214037
ABHD17B	0.00021385
AC091946.1	0.000213844
ZC3H13	0.000213763
NECTIN3	0.000213609
ATXN1	0.000213427
MFF	0.000213198
ZNF254	0.000213167
TOP2B	0.000213089
EXOC6B	0.000212653
ACVR2A	0.00021244
AC022486.1:HSFY2	0.000212256
SCN11A	0.000212002
RGS5	0.000211936
AL390036.1	0.000211631
MKKS	0.000211569
CLHC1	0.000211388
KDM5D	0.000211124
D2HGDH	0.000211013
MAPKAP1	0.00021084
AC008629.1	0.000210648
COA1	0.000210622
GRIK2	0.000210617
PDZD2	0.000210466
MSH2	0.000210273
HOMER2	0.000210221
EXT2	0.000210188
GBE1	0.000210179
EXTL2	0.000210086
DACH1	0.00021005
AC015813.2	0.000209818
OLA1	0.0002098
CCDC84	0.00020954
CAMSAP2	0.000209497
KMT2A	0.00020947
LINS1	0.000209394
LPAR1	0.000209333
ZEB1-AS1	0.000209312
CCDC50	0.000209192
HNF4G	0.000209128
SLC22A6	0.00020907
CDKAL1	0.00020899
PLPP1	0.000208945
HERPUD2	0.000208907
RBP1	0.000208808
HUNK	0.000208683
COL25A1	0.000208632
LINC01037	0.000208623
LINC02284	0.000208618
AL159152.1	0.000208559
CBFA2T2	0.000208536
PSMD11	0.000208447
AC008074.1	0.000208327
MSANTD4	0.000207813
TBC1D1	0.000207574
TTLL4	0.000207413
SMG7	0.000207345
ZNF292	0.000207306
CDH26	0.000207186
SON	0.00020688
PWAR5	0.000206614
IPO9	0.000206543
SASH1	0.000206507
AC005332.9	0.000206429
FKBP9	0.000206367
DOPEY1	0.000206028
DSCAS	0.000205912
APPL2	0.000205898
MFAP3L	0.000205875
LINC00662	0.000205561
NRSN1	0.000205223
LETMD1	0.000204961
APCDD1L-AS1	0.000204792
SPIDR	0.000204297
RCOR3	0.000204296
DGKG	0.000204218
DCUN1D4	0.000203948
NUS1	0.000203761
CCDC125	0.000203708
CLK4	0.000203604
ELOVL6	0.000203516
PCYT1B	0.000203505
HOOK3	0.000203495
LDLRAD3	0.000203463
RAPGEF3	0.000203417
AL645568.1	0.00020334
KIFAP3	0.000203324
NNT	0.000203206
ACTR3B	0.000203068
KIAA1147	0.000202847
GALNT2	0.000202807
HEG1	0.000202567
STPG4	0.00020244
ST7	0.000202426
CCDC93	0.000202366
NRSN2-AS1	0.000202323
GLI2	0.000202268
ST3GAL4	0.000201814
MLYCD	0.000201736
CACNB4	0.000201482
FRK	0.000201197
ABCD3	0.000200894
UST	0.000200732
LRP6	0.000200712
GDF11	0.000200386
MOGAT1	0.000200145
ADORA2B	0.000200083
SRGAP1	0.000199868
KMT5B	0.000199862
AC097460.1	0.000199731
RNF170	0.000199627
UGT8	0.000199596
PREP	0.000199385
NDUFAF5	0.000199097
ZFY	0.000198669
STXBP4	0.000198559
AL117336.3	0.00019833
PPM1H	0.000198144
GTF2I	0.00019811
MTHFD2L	0.000197856
MFAP3	0.000197751
METAP1	0.000196933
VPS41	0.000196856
AC009093.2	0.000196854
NBAS	0.000196828
SWAP70	0.00019656
LINC00298	0.000196514
FER	0.000196353
LINC01099	0.000196328
DZIP1	0.000196312
AGO3	0.00019622
MAEL	0.000196184
SH3RF3	0.000195989
RSF1	0.000195504
ZNF609	0.000195448
ZMYND11	0.000195399
F8	0.000195272
FAM19A2	0.0001952
CHST10	0.000195196
RB1CC1	0.000195045
AC245060.5	0.000194913
AP000446.1	0.000194625
GPBP1L1	0.000194407
ABL2	0.000194107
KIAA0319L	0.000194073
AC093151.3	0.000193976
FAM219A	0.000193878
AC064807.1	0.000193626
RNF130	0.000193526
LARP1	0.000193418
LINC02024	0.000193408
RREB1	0.000193168
RPS6KA2	0.000192795
TSPOAP1	0.000192692
ANKS1A	0.000192439
PTBP2	0.00019214
STOX1	0.000192067
CLEC4A	0.000192013
AC026398.1	0.000191835
ZNF720	0.000191585
AP000473.1	0.000191397
PHF14	0.000191315
KLHL7	0.000191084
GPATCH2L	0.000191065
AC078785.1	0.000190707
LDHB	0.0001907
SLC12A8	0.000190411
SLC25A12	0.000190392
STX16-NPEPL1	0.000190252
SESN3	0.000190169
PCNX2	0.000190042
FGF1	0.000189984
BMPR1B	0.000189733
KIAA1755	0.000189699
DNAJC10	0.000189686
LYPLAL1	0.000189641
AC008575.1	0.00018934
HRH1	0.000189212
AC005225.2	0.000189104
AC091976.1	0.000188989
MYH15	0.000188962
PPIP5K2	0.000188867
EFNB2	0.000188659
NPFFR1	0.00018859
PCCA	0.000188494
TEF	0.000188446
EPC2	0.000188408
LINC00944	0.000188355
TPP2	0.000188261
EXTL3	0.000188182
CFAP70	0.000188045
DHRSX	0.00018796
AL357054.2	0.000187617
SNX30	0.000187577
SLC25A36	0.000187575
ADCK1	0.000187537
PCCB	0.000187225
AC090568.2	0.000187073
TCAIM	0.000186999
PHF20L1	0.000186928
AC024023.1	0.000186901
USP31	0.000186828
DNM1L	0.000186796
LPP	0.000186687
NEBL	0.00018656
KLHL2	0.000186499
CHIC2	0.000186432
CENPP	0.000186358
AC079447.1	0.000186121
LINC01036	0.000186117
COL4A3BP	0.000185976
NME7	0.000185732
NMD3	0.000185718
LCLAT1	0.000185545
AL359075.2	0.000185526
AL121872.1:LINC00278	0.000185326
ACADSB	0.000185311
ANXA4	0.00018521
MTCH2	0.000184976
TTC12	0.000184949
ANKAR	0.000184792
PHKB	0.000184789
SH2B1	0.000184698
ABCB9	0.000184626
PLGRKT	0.00018451
SYT17	0.000184434
AC087379.1	0.000184374
ARAP2	0.00018428
GOLGA8B	0.000184183
SSH2	0.000184174
STAG1	0.000184155
ASXL2	0.000184072
BRWD3	0.000184053
AC093865.1	0.000184006
AC097515.1	0.000183916
TMEM164	0.0001839
KDM4C	0.0001839
GLCCI1	0.000183792
FAM66D	0.000183739
LINC00106	0.000183486
UGGT2	0.000183186
HECTD4	0.000183105
AC006487.1	0.000182994
AP003108.2	0.000182824
CCDC92	0.000182773
MOXD1	0.000182769
PLPPR1	0.000182515
PARP11	0.000182461
STARD4	0.000182331
MED27	0.000182059
LIMS1	0.000182033
SLC44A1	0.000181818
MIR181A2HG	0.000181808
LINC02028	0.000181751
SLC14A2	0.000181748
AC011416.4	0.000181211
SLMAP	0.000181119
TGFBR1	0.000181097
AC000058.1	0.000181057
SIL1	0.000181054
TOGARAM1	0.000180985
AC098679.1	0.000180911
VPS45	0.000180828
LHPP	0.000180646
ARHGEF11	0.000180237
TBCK	0.000180107
ARID1B	0.000180044
FAM118B	0.000179887
AC025171.1	0.000179801
CCDC136	0.000179696
SCUBE1	0.000179556
AL392086.1	0.000179458
AC015813.1	0.000179345
SH2B2	0.000179106
KLF3-AS1	0.000178793
LINC01550	0.000178748
AC011516.1	0.000178704
POGZ	0.000178377
ZNF337-AS1	0.000178332
VSIG10	0.000178213
UQCC1	0.000177961
CXorf23	0.000177918
TTLL11	0.000177906
HKDC1	0.000177632
TRPC1	0.000177564
GDPD1	0.000177379
ATXN3	0.000177286
CHRNA4	0.000177252
ABL1	0.000177026
PXDNL	0.000176924
AL357507.1	0.000176908
DNAJC27-AS1	0.000176797
LINC00839	0.00017676
NTPCR	0.000176705
DOCK3	0.00017652
MSRA	0.000176243
TRPV3	0.00017602
LINC02006	0.00017595
NAPEPLD	0.000175931
ORC2	0.000175907
GRAMD4	0.000175794
USP46	0.000175351
NOVA1-AS1	0.000175322
BACH1	0.000175315
AMN1	0.000175172
FGD4	0.000175079
NT5C3A	0.000175042
KCTD16	0.000174992
KLHL24	0.00017497
UVRAG	0.000174962
ETFA	0.000174907
CREB3L2	0.000174705
MITF	0.000174458
DSCR3	0.000174429
PHF12	0.000174411
ST3GAL1	0.000174253
USP40	0.000174114
AC092647.5	0.000173995
MIR4713HG	0.000173881
RIC1	0.000173557
CCNJL	0.000173506
ST5	0.00017342
AL158064.1	0.000173265
SNHG22	0.00017321
MARVELD1	0.000172959
LINC01739	0.000172928
C20orf196	0.000172708
NADK2	0.000172633
LPXN	0.000172619
NCOR2	0.000172591
OSTM1	0.000172554
FLJ27354	0.000172412
PRR5	0.000172344
LARS2	0.000172225
AC064875.1	0.000171994
IFT27	0.000171933
TSPAN5	0.000171892
AL355922.5	0.000171872
AC095060.1	0.000171743
NCS1	0.000171585
AL132780.1	0.000171516
MGAM	0.000171148
MTSS1	0.000171093
TTYH3	0.000171077
SFSWAP	0.000171041
EAF2	0.000170955
ATRX	0.000170952
LINC00504	0.000170702
KLRD1	0.000170604
MIR325HG	0.000170487
PDSS2	0.000170373
LINC00271	0.000170357
LPIN1	0.000170039
TTC23L	0.000169753
TBC1D22B	0.000169691
NTRK3	0.000169671
LARP1B	0.000169433
LPIN2	0.000169317
RPTOR	0.00016916
PTPN14	0.000169156
FAM120C	0.000169143
SLC11A2	0.000169116
PHTF2	0.000169065
ELAVL3	0.000168683
AL121760.1	0.000168675
PLA2R1	0.000168479
P2RY1	0.000168392
PON2	0.000168354
JAM2	0.000168286
TNK2	0.00016823
AC009126.1	0.000168175
MAPK9	0.00016785
LYPD6B	0.000167838
ZFYVE9	0.000167829
CDH4	0.000167802
TBCEL	0.000167764
BCAR3	0.000167676
SGO2	0.000167498
TRAF3IP2-AS1	0.000167404
DTX4	0.000167127
MFN1	0.000167068
SNX18	0.000166993
TBC1D12	0.000166845
JAK2	0.000166805
POLR2F	0.000166796
ACCS	0.000166795
IPO8	0.000166772
MASP1	0.000166715
DYRK1A	0.000166512
PKIB	0.000166279
SAP130	0.000166236
AC104806.2	0.000166232
SATB2	0.000166114
ZNF713	0.000165889
LPGAT1	0.000165848
FANCM	0.000165811
FAM182B	0.000165731
PTAR1	0.000165699
AC007966.1	0.000165572
ZNF577	0.000165413
KATNAL2	0.000165351
AL109615.3	0.000165304
AP003181.1	0.000165218
MIPEP	0.000165094
AC011509.2	0.000164942
AC007741.1	0.000164885
C5orf42	0.000164474
AC010636.2	0.000164348
NDUFA9	0.000164331
AL356118.1	0.000164174
TBC1D2B	0.000164029
FMO2	0.000163981
RPS4Y1	0.000163943
MICU2	0.000163906
OXR1	0.000163879
VAV3-AS1	0.000163771
UTRN	0.000163668
ABLIM2	0.000163598
TMEM170B	0.000163461
MYSM1	0.00016341
ZCCHC11	0.000163092
MTMR3	0.00016303
TEX15	0.000162976
CDH2	0.000162875
AC107032.2	0.000162868
AP002884.3	0.00016281
LINC01314	0.000162797
PRDM6	0.000162786
IDI2-AS1	0.000162645
IQCH-AS1	0.000162534
CDCA7L	0.000162165
DNMT3A	0.000162145
UBTD1	0.000162123
ZNF667	0.000162114
LYRM4	0.000161978
ATP1A2	0.000161931
RNGTT	0.000161599
ANAPC10	0.000161588
C5	0.000161293
UBR4	0.000161168
RBM33	0.00016099
HRASLS	0.000160981
UBE3C	0.000160979
RBM41	0.000160971
XPR1	0.000160956
AC018730.2	0.000160917
AC040934.1	0.000160606
ZZEF1	0.000160542
COMMD1	0.000160519
CHST1	0.00016043
OR8S1	0.00016041
SETD2	0.000160325
TTC13	0.000160238
LMBR1	0.000160146
ZNF26	0.000159954
ZNF586	0.000159951
TSEN2	0.000159715
ZXDC	0.000159563
MYH10	0.000159557
ZBTB7C	0.000159372
AC114956.3	0.000159012
SLC25A13	0.000158879
AC092378.1	0.000158799
FP236383.1:FP671120.1	0.000158766
C1orf228	0.000158723
PPM1A	0.000158664
SMIM17	0.00015861
IMPA2	0.000158471
SOX9-AS1	0.000158332
COG6	0.000158301
STX6	0.000158221
LEKR1	0.000158131
VAPB	0.000158049
AC005154.1	0.000158008
LINC01497	0.000157804
BTBD3	0.000157799
KDM2B	0.000157624
DOPEY2	0.000157505
RBM45	0.000157411
AC105411.1	0.000157395
TRIB2	0.000157335
RAB30-AS1	0.000157165
CEP83	0.000157087
CASD1	0.000157072
LMF1	0.000156984
LINC00381	0.000156924
PIK3C3	0.000156888
GSAP	0.000156737
LINC01473	0.000156567
ACTR3B:ACTR3C	0.000156435
MICALL2	0.000156355
BBOX1	0.000156285
FBLN1	0.000156261
KAT14	0.000156234
AL450332.1	0.000156112
CUL4B	0.000156105
AC105052.3:POLR2J3	0.000156095
ZMYM4	0.000155963
MDN1	0.000155952
ARL6	0.000155934
ATG5	0.000155905
AC018541.1	0.000155864
GPI	0.0001557
SH3BP2	0.000155586
TTC14	0.000155374
TUBGCP5	0.000155304
MTSS1L	0.000155286
KANTR	0.000155258
XKR6	0.000155256
TNKS	0.000155195
KIAA1671	0.000155172
TTC28	0.000155098
CYP3A43	0.000155005
FAM156A	0.000154904
ZNF496	0.000154886
BTRC	0.000154617
CAT	0.000154531
RARB	0.000154345
UCK2	0.000154267
ARSJ	0.000154265
AC068643.1	0.000154159
ADAM10	0.000154027
AGPS	0.000153996
BTBD9	0.000153885
IMPG2	0.000153855
SERTAD2	0.000153834
ATP1A1-AS1	0.000153816
AL162456.1	0.000153687
HMG20A	0.000153596
HHIP-AS1	0.000153586
ALDH8A1	0.000153567
FER1L5	0.000153566
ATAD2B	0.000153564
NDUFA6-AS1	0.000153485
WDPCP	0.000153398
CARNMT1	0.000153339
UBE3A	0.00015322
CSDE1	0.000153201
LINC01114	0.000153109
AC007277.1	0.000153074
LRRC8C	0.000153024
ZNF195	0.000152977
LRIG2	0.00015294
ABTB2	0.00015285
AC087855.2	0.000152335
CERS4	0.000152302
NDUFS4	0.00015227
MCCC1	0.000152181
ZNF14	0.000152076
SLAIN2	0.000151994
AC004540.1	0.000151947
SLC35E3	0.000151919
PRUNE2	0.000151821
AC018616.1	0.000151786
ARHGAP44	0.000151735
AL392023.2	0.000151722
LINC01239	0.000151649
C12orf42	0.000151475
LUZP2	0.0001512
PUS10	0.00015111
FYCO1	0.000150938
SIRT5	0.000150929
EPB41L4A	0.000150838
KIAA1551	0.0001505
LINC00529	0.000150473
ZNF318	0.000150312
LINC01185	0.00015019
AC093797.1	0.000150173
DEPDC5	0.000150043
PAG1	0.000149903
STT3B	0.000149822
LINC01170	0.000149806
EML5	0.000149763
LINC00959	0.000149756
AC005899.7	0.000149537
SALL2	0.000149512
COPG2	0.000149493
NBPF11:NBPF12	0.000149298
ABCA1	0.000149288
AC010319.2	0.000149281
AL359922.3	0.000149136
TMEM220	0.000149015
ACSL4	0.00014901
UBE2K	0.000149001
HHAT	0.00014886
NOTCH1	0.00014881
VAV2	0.000148715
PHF7	0.000148689
AF165147.1	0.000148659
PSPC1	0.000148628
DCT	0.000148545
TARID	0.000148533
AC009690.1	0.000148525
TMEM38A	0.000148521
ASMTL-AS1	0.00014837
TMEM260	0.00014836
KANSL3	0.000148276
MRPS25	0.000148188
TRIP11	0.000148188
LINC00158	0.000148156
ZDHHC21	0.000148059
RMDN2	0.000147806
SERPINE2	0.000147704
ABCB11	0.000147659
TIA1	0.000147627
PRH1	0.000147591
NALCN	0.000147289
PACRGL	0.000147283
TGFBR3	0.000147148
AGO1	0.000147124
NRXN2	0.000147095
AC090204.1	0.000147031
GLMN	0.000147023
AC110751.1	0.00014698
NME5	0.000146966
CHIC1	0.000146943
RFX3	0.00014692
SYT12	0.000146879
ATR	0.000146804
CHMP4B	0.000146673
ING3	0.000146403
AHCYL2	0.000146366
PFKFB1	0.000146319
UBE2N	0.00014625
PTPRN2	0.000146068
KIF26B	0.000146019
LINC01111	0.000145971
ZNF518A	0.00014596
USP32	0.000145939
CHL1	0.000145899
FGF14	0.00014574
LINC01563	0.000145705
PON3	0.0001456
FRMD5	0.00014534
LMBRD2	0.000145276
FOCAD	0.000145213
SIPA1L1	0.00014503
FKBP3	0.000144838
AL596220.1	0.000144702
USP15	0.000144556
EHD4	0.000144551
ATG2B	0.000144523
TIAM2	0.00014448
SPATA5	0.000144471
CNST	0.000144439
AC084337.2	0.000144418
WBP1L	0.000144344
AL049875.1	0.0001443
RAB40A	0.000144284
HTRA1	0.000144274
ENOX2	0.000144224
GRAMD1C	0.00014404
TMTC4	0.000143985
SPEF2	0.000143978
AP003063.1	0.00014394
EHBP1	0.000143813
NDRG3	0.000143723
LINC02389	0.000143545
SCAF4	0.000143532
CDC73	0.000143504
ITFG2	0.000143495
AL391684.1	0.000143493
MPP2	0.00014346
ELMO2	0.000143324
HUWE1	0.00014332
SLC30A9	0.000143039
F11	0.000142959
ERMAP	0.00014273
NDP	0.000142546
HSD17B14	0.000142475
AP000473.2	0.000142373
SOX5	0.000142341
SNORD3A:SNORD3C	0.000142338
ADAMTS10	0.000142089
WDR48	0.000142029
MAP3K5	0.00014202
KIF9-AS1	0.000141978
MAP2K5	0.000141921
PPM1B	0.000141752
GALK2	0.000141719
ZNF75A	0.000141696
STS	0.000141569
AL157392.3	0.000141498
AC092279.2	0.000141337
SLC23A2	0.000141286
AP002360.1	0.000141218
AL513217.1	0.000141185
PANK1	0.000141107
VKORC1L1	0.000141092
AL139158.2	0.000141049
LRCH1	0.000141016
INPP1	0.000140961
SMAP1	0.000140945
BRAF	0.000140937
AMBRA1	0.000140821
LINC02406	0.000140802
AC091901.1	0.000140769
BCL7C	0.000140707
ADSS	0.000140706
ZNF605	0.000140658
THAP6	0.000140627
C4orf36	0.000140272
TNFAIP8L3	0.000140222
KANSL1	0.000140058
C1orf146	0.000139941
CTNNBIP1	0.000139894
MFSD14C	0.000139786
SUPT3H	0.000139739
BCAP29	0.000139556
ASH2L	0.000139491
MCPH1	0.000139449
NCK2	0.000139337
FAM120B	0.000139337
LYPD6	0.000139319
AC099754.1	0.000139219
AP003049.2	0.000139132
SLC29A4	0.000139079
GOLGA1	0.000139033
C19orf18	0.000138944
NUP214	0.000138928
AC015983.2	0.000138922
MAPK14	0.00013891
AC019270.1	0.000138895
IRF2	0.000138829
ASH1L	0.000138657
C6orf163	0.000138605
NFRKB	0.000138602
SH3BGRL	0.000138392
BX664727.3	0.000138366
SNORD13	0.000138363
TUBGCP3	0.000138161
GPR19	0.000137985
TTC21B	0.000137979
DHTKD1	0.000137958
AL157396.1	0.000137931
AC090740.1	0.000137884
EPAS1	0.000137841
ENPP3	0.000137835
SERPINI1	0.000137732
AC079760.2	0.00013753
LMTK3	0.000137416
THBS4	0.000137378
RNLS	0.00013733
AP4S1	0.000137082
GPR143	0.000136975
PHF21A	0.000136906
TMCC1	0.00013676
CPEB2-AS1	0.000136712
KIAA1161	0.000136711
BORCS5	0.000136711
ANGEL1	0.00013655
EML1	0.000136485
SREBF1	0.000136449
BRCC3	0.000136414
UBN2	0.000136338
AL031686.1	0.000136337
PHEX-AS1	0.000136166
AP002768.1	0.000136111
TRIM24	0.000136011
MINDY3	0.000135803
CYTH1	0.000135798
LRRC66	0.000135765
CBL	0.0001357
STX8	0.000135696
SLC35B3	0.000135684
PBLD	0.000135516
LINC02144	0.000135452
GLDC	0.000135392
GPR75-ASB3	0.000135227
ACACB	0.000135155
ZNF180	0.000135035
EXOC6	0.000134899
CGRRF1	0.000134816
GATAD2B	0.000134791
MED13	0.000134734
ZNF793	0.000134551
DLG1	0.000134518
GK5	0.000134455
TRRAP	0.00013435
REV1	0.000134305
SRSF4	0.00013428
NFIX	0.000134214
DDO	0.000134189
RNF121	0.000134138
SOS2	0.000134063
ALOX12-AS1	0.00013406
AC027020.2	0.000133893
KIF24	0.000133853
EPHB2	0.000133822
KCND2	0.000133816
DUSP6	0.000133771
GABPB2	0.00013375
MGAT4A	0.00013375
WDR27	0.000133707
AL449403.2	0.000133393
TBC1D31	0.000133325
PLCH1	0.00013328
GDAP2	0.00013327
OGDH	0.00013312
AL356489.2	0.000133078
FARP2	0.000133025
FAM135B	0.000133008
AC087525.1	0.000132993
PKNOX2	0.000132952
SUCLG1	0.000132902
PIGL	0.000132897
AP003066.1	0.000132893
TESK2	0.000132602
ZNF25	0.000132565
[truncated: 31,612 more rows]
