# Supplementary material for: A concerted neuron–astrocyte program declines in ageing and schizophrenia
Source: Nature. 2024 Mar 6;627(8004):604–11. doi: 10.1038/s41586-024-07109-5 (PMC10954558; doi:10.1038/s41586-024-07109-5)
Supplement: Supplementary file 11 — Donor expression levels (mean cell scores by donor) and gene loadings for SNAP-n (L5 IT glutamatergic neuron latent factor 6 inferred by cNMF). [file 41586_2024_7109_MOESM11_ESM.xlsx]

## Sheet: Donor expression levels
Donor	SNAP-n
89	-0.000951089
19	-0.00343277
185	-0.00366925
38	-0.00392715
70	-0.00440329
162	-0.00523183
145	-0.0056041
104	-0.0063221
7	-0.00709147
28	-0.0078652
11	-0.00827282
160	-0.00919305
30	-0.00941294
170	-0.00957404
60	-0.00978666
123	-0.0103669
49	-0.0106055
14	-0.010639
59	-0.0114767
158	-0.0115901
113	-0.012379
152	-0.0128706
144	-0.0131651
74	-0.0136042
151	-0.0138266
181	-0.0144335
32	-0.0155292
189	-0.0165109
168	-0.0169419
102	-0.0171327
50	-0.0171579
18	-0.0182335
65	-0.0191804
79	-0.0195878
90	-0.0196213
78	-0.0200573
26	-0.0220135
114	-0.0229242
31	-0.0249121
133	-0.0253413
67	-0.0255089
85	-0.0257109
122	-0.0257398
130	-0.0260105
183	-0.0265931
57	-0.0267022
101	-0.0273831
149	-0.0273902
148	-0.0283735
22	-0.0287535
142	-0.0288372
140	-0.0290228
3	-0.0292441
127	-0.0301266
163	-0.0317501
141	-0.0336578
98	-0.0348734
72	-0.0350822
182	-0.0351806
118	-0.0352058
103	-0.0356314
136	-0.0377379
126	-0.0385069
91	-0.0402932
146	-0.0405421
153	-0.0410441
69	-0.0411988
47	-0.0418419
88	-0.0420387
105	-0.042271
174	-0.0431299
166	-0.0432536
150	-0.0438365
100	-0.0447768
43	-0.0456623
137	-0.0486838
81	-0.0501527
154	-0.0507053
164	-0.0516748
73	-0.0528005
120	-0.0533819
124	-0.0542828
107	-0.0544179
71	-0.0547609
42	-0.0554167
8	-0.0569796
143	-0.0573755
10	-0.0593534
187	-0.0601874
75	-0.0642445
128	-0.0653935
51	-0.0662092
138	-0.0692911
39	-0.0701907
132	-0.072592
76	-0.0728798
135	-0.0753667
177	-0.0779639
125	-0.0791141
97	-0.0800269
96	-0.0840022
83	-0.084278
36	-0.0850817
27	-0.0899994
82	-0.0909639
37	-0.0917193
12	-0.0924799
84	-0.0928784
46	-0.093734
167	-0.0937633
44	-0.0940571
94	-0.0945776
54	-0.0982904
159	-0.0991461
129	-0.0994388
13	-0.104103
6	-0.104922
15	-0.114963
29	-0.119814
178	-0.121166
115	-0.122978
108	-0.127541
184	-0.129243
24	-0.135239
20	-0.140011
172	-0.141986
62	-0.143118
63	-0.147745
5	-0.148562
40	-0.149154
77	-0.152613
188	-0.152858
131	-0.155772
161	-0.157822
186	-0.158472
33	-0.159028
110	-0.159393
16	-0.159842
117	-0.161557
41	-0.164817
111	-0.169284
2	-0.170798
17	-0.172657
175	-0.173402
119	-0.174012
35	-0.17417
80	-0.176842
95	-0.178176
56	-0.178358
45	-0.183619
156	-0.184123
134	-0.187953
139	-0.194513
64	-0.195065
23	-0.196871
190	-0.198585
180	-0.200862
157	-0.203121
93	-0.203163
116	-0.21029
169	-0.212739
147	-0.217798
106	-0.219882
48	-0.22147
87	-0.228453
58	-0.228929
34	-0.238529
121	-0.24043
165	-0.242913
155	-0.247369
99	-0.261231
9	-0.265152
4	-0.283439
21	-0.28821
176	-0.293076
191	-0.304567
173	-0.33325
109	-0.334303
52	-0.343459
179	-0.404786

## Sheet: Gene loadings
Gene	SNAP-n
PDE10A	0.00301031
AC010317.1	0.00291199
ETV1	0.00235701
ETV5	0.00218445
SPRED1	0.00216977
SV2B	0.00212376
NCALD	0.00204878
SPRED2	0.0020311
FBXW7	0.00197289
PHACTR1	0.00192976
RXFP1	0.00189281
PHLDB2	0.00188662
GAP43	0.00182394
IPCEF1	0.0017937
SCAI	0.00176771
ST6GAL2	0.00176397
NRXN3	0.00175882
TRIM9	0.00172538
GPC6	0.00171589
XKR4	0.00168324
UST	0.00167805
AC007389.1	0.0016748
HOMER1	0.00164122
CPNE4	0.00160355
DCLK1	0.00158477
NRN1	0.00157297
GABRG3	0.00153257
SORL1	0.00151507
IL1RAPL2	0.0015135
R3HDM2	0.00149861
TASP1	0.00149624
KIAA1456	0.00149344
PCSK1	0.00148869
EPHA3	0.00148561
RIMS1	0.00145192
SPHKAP	0.00145074
NEUROD6	0.00144547
EXT1	0.00139974
LRRC8B	0.00139881
PCDH9	0.00139332
SHC3	0.00138204
DUSP6	0.00138005
EML6	0.00137785
PEX5L	0.00137689
SLC8A3	0.00134593
CDH11	0.00134164
NRCAM	0.00133985
PCED1B	0.00132923
GABRA1	0.00132855
RAPGEF4	0.00132213
MLIP	0.00131952
ARHGAP20	0.00131835
VWC2	0.00131711
RGS7	0.0013124
OLFM1	0.00130457
SEPT7	0.0013003
MICAL2	0.00129631
NTRK2	0.00128509
ERC2	0.00128163
OTOGL	0.00127842
FSTL4	0.00127637
ATXN1	0.00126806
RNF24	0.00126787
LINC00473	0.00126723
CDC14B	0.00126522
GPR158	0.00126089
BACH2	0.00126047
ARPP21	0.00124389
DLG5	0.00124297
NF1	0.00123637
SMURF1	0.00121861
SNAP25	0.00121458
PIK3R1	0.00121274
FGF1	0.00120517
RBFOX2	0.00119717
CHML	0.0011962
WSB1	0.00119167
HTR2A	0.00118797
CDK14	0.00118174
BRINP1	0.0011815
NDST3	0.00116611
ASAP1	0.00115855
ACTR2	0.0011488
ICA1	0.00114605
RASA2	0.00114039
EPHA5	0.00113772
PID1	0.00113574
SVOP	0.00113468
PDE8B	0.00112958
NPTX2	0.00112873
BCL2	0.00112812
MGAT4C	0.00112558
ELAVL4	0.00112462
PDE4B	0.00112019
TARBP1	0.00111937
ATP2B2	0.00111281
PLCB1	0.00110868
DOK6	0.00110747
BCL11A	0.00110649
ADCY2	0.00109608
NLGN4Y	0.00109564
KIF5C	0.0010946
RGS4	0.00108867
EGR1	0.00108616
SORCS3	0.00108345
PPEF1	0.00107912
NREP	0.00106512
GOLGA8B	0.00106138
APBA2	0.00105798
CAP2	0.00105744
CDH10	0.00105661
NETO1	0.00105622
LMO4	0.00105466
DCC	0.00105167
PTCHD4	0.00105081
CELF2	0.00104963
AC109779.1	0.00104635
NUAK1	0.00104612
KCNAB1	0.00104398
NPAS2	0.00104363
CCSER1	0.00104054
RPH3A	0.00103984
PTPRR	0.00103983
MDGA2	0.00103892
LY86-AS1	0.00103741
PDE4D	0.0010309
CIRBP	0.00102717
NKAIN2	0.00102369
DPP6	0.00101973
WBSCR17	0.0010192
SCG2	0.00101913
AC073578.2	0.00101819
MARCH4	0.00101192
TNR	0.00100535
CHKA	0.00099845
HGSNAT	0.000995965
HDAC9	0.000994649
NAV3	0.000993369
TRIB2	0.000987814
MAST4	0.000984626
RNF150	0.000979663
NR4A1	0.000978437
AC011287.1	0.000978354
SH3RF1	0.000976117
ZNF385B	0.000969222
SLC1A2	0.000963547
PDE7B	0.000961447
ADTRP	0.000960966
AC021079.1	0.000959813
KIAA1462	0.000956183
TMTC4	0.000948818
AGBL4	0.000945258
HIVEP2	0.000943053
TBL1XR1	0.000941407
AGBL1	0.000935555
FAM81A	0.000934948
SPTSSB	0.000934696
SLC2A13	0.000929387
COL24A1	0.000929178
ZDHHC23	0.000927519
STMN1	0.000926248
SYT12	0.000921375
AC087280.2	0.000919356
PRMT8	0.000916116
MIR181A1HG	0.000915322
KCNB2	0.000911333
PTPRO	0.000902991
YWHAZ	0.000897464
GRIN2B	0.000895361
AL391117.1	0.000895139
HECTD2	0.000894524
FRMD6	0.000894033
AC019211.1	0.000893032
LMCD1-AS1	0.000892667
LINC02232	0.000889406
BAALC	0.000886061
BEX1	0.000883996
POU6F2	0.000883772
C12orf42	0.000883459
ZBBX	0.000883102
AC091885.2	0.000881816
ITFG1	0.00088173
RASGEF1B	0.000881592
PTCHD1-AS	0.000879241
AC079098.1	0.000877388
OSBPL10	0.000877181
DGKH	0.000876482
SLC44A5	0.000875059
PHYHIPL	0.000874129
CNTNAP4	0.000872631
ARHGAP29	0.000870218
TUBB2A	0.000869511
PCDH11Y	0.000866358
ZNF804B	0.000865926
CXXC4-AS1	0.000865801
AL390778.1	0.000863679
DOK5	0.00086239
DLGAP1	0.000860717
CHGB	0.000858757
GPM6B	0.000857556
RFTN1	0.000857014
TRAPPC9	0.000855963
SORCS2	0.000854945
NAP1L5	0.000854263
MAP1LC3A	0.000852314
HIVEP1	0.000852211
KMO	0.00084964
HCN1	0.000849278
SYNDIG1	0.000847929
LINC02008	0.000841012
AC009135.2	0.000840149
OSBPL3	0.000838339
OPN3	0.000837848
PJA2	0.000835506
SULF2	0.000835457
COL11A1	0.000834544
PER2	0.000833213
CTXN1	0.000831159
GOLGA8A	0.000828575
SHC4	0.000820536
XYLT1	0.000819843
UNC13A	0.000817986
ALDH1A2	0.000816403
ZEB2	0.00081276
TBC1D9	0.000808623
TMTC2	0.000803591
ATP2B1	0.000799561
KAZN	0.000797572
C8orf34	0.000795109
HSD17B12	0.000794823
CALM2	0.00079374
GALNT11	0.000793159
COL12A1	0.000792746
AL022068.1	0.000791939
SGK1	0.000790927
AC024909.1	0.000790536
GRASP	0.000789459
NEDD9	0.000786969
SYT1	0.00078574
MAN2A1	0.000779232
SLC39A10	0.000778707
GALNT14	0.000778435
KCNIP3	0.000775103
STRBP	0.000774631
FMNL2	0.00077347
TMX4	0.000773151
PCDH9-AS2	0.000772697
VSNL1	0.000771701
AL391807.1	0.000771098
SIK3	0.000769581
PFN2	0.000768885
AC067956.1	0.000767863
FAT1	0.000766384
BEX5	0.000762442
PCDH9-AS1	0.000761938
STUM	0.000760267
AL590302.2	0.000758626
TTTY14	0.000757802
LINC00343	0.000757495
NPTXR	0.000756624
PCDH17	0.000756046
VGF	0.000749701
PPFIA2	0.00074835
GOLT1B	0.00074808
STXBP5L	0.000748001
SPRY4	0.000747505
MT-CO1	0.000747232
MSC-AS1	0.000747081
CACNG8	0.000746579
STX1A	0.000745597
ANKRD28	0.000744212
UNC5D	0.000743886
ARPP19	0.000740979
ATP6V0E2	0.000738112
HRH1	0.000737587
COL13A1	0.000736918
UBE2E3	0.000735696
CALM3	0.000734415
BEX2	0.000733823
ETS2	0.00073288
ARSJ	0.000731343
GDA	0.000730017
PSME4	0.000729956
SPRED3	0.000725855
FAM198B	0.000725823
SUSD1	0.000723862
BDNF	0.00072332
SECISBP2	0.00072157
BEX3	0.000721254
STARD4-AS1	0.000718364
PRDM5	0.000717242
SUB1	0.000716812
ADGRL2	0.00071526
FAM131A	0.000714404
PVRL3-AS1	0.000713206
PDE7A	0.000712182
RASL10A	0.000709873
AHI1	0.000708527
ENOX1	0.000708321
PRKN	0.000707615
LRRFIP1	0.0007073
RCAN2	0.000705014
ACTG1	0.000703111
PCP4	0.000702653
LUC7L2	0.000700963
PTPRG	0.000700696
LYRM9	0.000700558
VEZT	0.00070002
MGLL	0.000699817
SAMD4A	0.000699686
SERPINI1	0.000699474
LIPA	0.000699331
LINC00507	0.00069806
SIK2	0.000696684
FGD6	0.000695873
BEX4	0.000695782
SELENOH	0.00069567
SYNJ2	0.000693964
PTPRB	0.000692762
SELENOW	0.000692723
RTN4	0.000691658
FAR2	0.000690621
LINGO1	0.000688931
LINC01359	0.000687826
PCLO	0.00068614
PPM1L	0.000684607
EIF4G3	0.000680505
HES4	0.00067843
NRGN	0.000677471
BRAF	0.000677005
IGSF21	0.000674644
LINC02217	0.00067376
SYP	0.000673326
LINC01844	0.000669884
ENC1	0.00066939
NAALADL2	0.000668765
PLCL2	0.000667414
PAPSS2	0.000666962
TPK1	0.000665572
SLC6A17	0.000665427
RPS6KA3	0.000665261
DNAH7	0.000664093
GPATCH2	0.000663944
TMEM178B	0.000663732
AC008056.1	0.000662401
LRRTM3	0.000659167
MT-CO3	0.000658857
MMP17	0.000657696
ASAP2	0.000654784
AC098679.1	0.000654109
GOLGA8A:GOLGA8B	0.000653223
AC069228.1	0.000653205
SEZ6L2	0.000652525
CLMP	0.000652443
BRK1	0.000652371
GLCE	0.00065214
PIGL	0.000652122
MARCKS	0.000649
ICA1L	0.000648564
CSRNP3	0.000646175
ATP6AP2	0.00064603
KDM5D	0.000644975
PTPRS	0.000642968
PAFAH1B1	0.000641961
COL26A1	0.0006415
ST8SIA5	0.000641192
GPX4	0.000639521
MEF2A	0.000639503
HERC1	0.000638567
SARAF	0.000636806
NDRG4	0.000635607
LDHA	0.000635503
KLHL42	0.000635484
DTNA	0.000635203
RAPH1	0.000634284
TUBA1A	0.000634061
LINC01748	0.00063348
LINC01090	0.000632996
CDC42	0.000632582
CCNYL1	0.000632076
SEMA5A	0.000630814
APLF	0.000630281
RASGRF1	0.000629771
FRMPD2	0.000629543
MAP3K13	0.000629386
TCEAL7	0.000628359
RPS6KL1	0.000627086
SLC39A11	0.000626545
ELMO1	0.000624933
ATP8B1	0.00062248
OTUD7A	0.000620705
EFR3B	0.000619825
MPPED1	0.000618891
MTHFD1L	0.000618699
NEK10	0.000616505
HRK	0.000616088
RCSD1	0.000615251
PLEKHG1	0.000613701
ATP6V1A	0.000613127
SRRM4	0.000610509
RTF1	0.000610395
NUCKS1	0.000610023
SNAP25-AS1	0.000609967
NBEA	0.000609428
TMEM160	0.000609253
HRH2	0.000608565
CCDC65	0.00060802
KCNB1	0.000607948
TTC9B	0.000606933
ATP1B1	0.000606168
C19orf60	0.00060579
MT-CO2	0.000605632
GLS	0.000605337
DIRAS2	0.000604042
RUNX2	0.000603948
SLC30A3	0.000602738
PEG3	0.000601998
RBM3	0.000601832
CYCS	0.000600719
IL1RAP	0.000598445
SLC17A7	0.000597392
AC008591.1	0.00059696
SOCS5	0.000596711
ARMCX3	0.000596409
AP004608.1	0.000596154
LHX2	0.000596133
CCDC191	0.000594893
NRSN1	0.000594788
LINC00710	0.000594425
LINC00320	0.000591294
CELF5	0.000591135
AL117190.2	0.000590898
AC011754.1	0.000590538
CPLX1	0.000589975
SGCD	0.000588862
KCND2	0.000588036
CCDC85B	0.000587842
NUMB	0.0005871
CMC2	0.000586795
CSMD1	0.000586536
ST6GALNAC5	0.000586507
AC010890.1	0.000586481
AC093503.2	0.000585806
NAP1L1	0.000585536
RCOR3	0.00058512
SYT11	0.000583374
SCOC	0.000582568
ASTN2	0.000581977
KHDRBS3	0.000581618
RABGAP1L	0.000581218
BICD1	0.000580863
PRKCE	0.000580103
KCNIP4	0.000579713
PTPRJ	0.000579232
CLTC	0.000578842
KLHL32	0.000577967
PEX5L-AS2	0.000577845
YWHAE	0.000576807
SPRN	0.000574357
FZD3	0.000573689
GABRA5	0.000573451
TRIM54	0.00057286
LRRN3	0.000572675
NTNG1	0.000571387
ATP1A1	0.000570563
FAM49B	0.000569715
KPNA1	0.000568866
DDX17	0.00056825
KBTBD11	0.000567955
PEBP1	0.000566894
AC012358.3	0.000566849
CDKL5	0.000566832
KIAA1211L	0.000566485
BICDL1	0.000565908
TMA7	0.000565693
NEFL	0.000564181
KCNK1	0.000564022
PRICKLE1	0.000563752
SCG3	0.000563533
PCDH11X:PCDH11Y	0.000563459
GRM8	0.000563224
VDAC1	0.00056313
DNAJC6	0.000562339
ID2	0.000560431
FTH1	0.00056005
PRKAR1A	0.00055991
SPATA7	0.00055922
NNAT	0.000559112
ADGRB2	0.000558995
MAP1B	0.000558512
CCK	0.000558095
ABCC12	0.000557853
RNF141	0.000556498
TC2N	0.000556029
MARK1	0.000555963
SCN1B	0.000555874
VWA5B2	0.000555457
LINC02296	0.000555425
CRH	0.000555389
ARC	0.000555307
EGR3	0.000555051
SPATA2L	0.00055288
QTRT2	0.000552496
AC016205.1	0.000552233
ACVR1	0.00055198
DAPK2	0.000551817
DPH6	0.000551759
RABEPK	0.000551588
CREB3L1	0.00055128
TMEM132B	0.000551186
BRINP3	0.000551089
TLE1	0.000549196
AL591885.1	0.000548598
ABRACL	0.000548506
LCLAT1	0.000547958
RYR3	0.000547921
AC092546.1	0.0005469
SEMA6D	0.000546714
ATCAY	0.000545259
GABARAPL1	0.000545193
SGIP1	0.000544849
CPEB4	0.000544844
UBE2N	0.00054437
ATXN10	0.000543232
SET	0.000543145
MT-ND5	0.000543076
KCNQ1OT1	0.000542628
ALPL	0.000542361
RARB	0.000541785
WWC1	0.000540694
ARPC5L	0.000540547
ZNRF1	0.000539483
CELF2-AS2	0.000539259
TRIM44	0.000538793
TMSB4X	0.000538675
EXOC6	0.000538592
AP001993.1	0.000538483
BDH1	0.000538047
CHP1	0.000537302
CLK4	0.000536356
KIRREL3	0.000534664
CAMKK2	0.000533965
AC008780.2	0.000533953
RNF165	0.000533597
TTTY15	0.00053279
BSN	0.000532251
AC005885.1	0.000532129
NDUFA5	0.000532052
ZNF407	0.000530693
AL669831.3	0.00052946
UBASH3B	0.000529338
PDP1	0.000527974
PNMA3	0.000527379
CBARP	0.000527284
AC125608.1	0.00052703
AL590302.1	0.000526564
OXR1	0.00052595
BDNF-AS	0.000525811
PPFIA2-AS1	0.000524314
NLN	0.000522042
SYT16	0.000521891
NRG3	0.000521716
PTBP3	0.00052127
GIPC1	0.000520765
SCD5	0.000520601
DLGAP1-AS4	0.000520382
ARHGDIG	0.000520327
TXN	0.000520309
VOPP1	0.000519668
ARF5	0.000519635
AP001825.1	0.000519191
BCAS3	0.000519122
AC007389.3	0.000518443
ATP6V1D	0.000517089
PART1	0.000517058
KIF3A	0.000516917
C6orf62	0.000515986
KCNMB4	0.000515528
SFPQ	0.000515483
SLC22A10	0.000515235
AC119868.2	0.000515024
OAZ1	0.000514648
FAM173A	0.000514644
PDGFC	0.000514585
IDI1	0.0005143
LINC01184	0.000514074
PPP6R2	0.000513603
MAN1A2	0.00051315
GABRG2	0.000513138
SEC62	0.000513087
PTPRZ1	0.000512907
SCMH1	0.000511529
DNAJC5G	0.000510895
SATB2	0.000510828
ANKRD33B	0.000510598
ADAM17	0.000509819
MEF2C	0.000509568
SPCS1	0.000508676
SAMD12-AS1	0.000507687
SLC25A25	0.000507206
TPM3	0.000506843
ADGRA1	0.000506529
USMG5	0.000506067
PLXNA2	0.000505313
AC090579.1	0.000505169
LRRC7	0.000505072
NR4A3	0.000504083
PPME1	0.000504068
ZNF449	0.000503998
PAH	0.000503866
AL162231.1	0.000503545
HMGN1	0.000503413
ZPBP	0.000503313
B3GALT2	0.000503187
PDZRN4	0.000502801
DGKZ	0.000502264
AC009041.2	0.000501776
NWD2	0.000501098
RTN1	0.000500907
AC027288.3	0.000499659
PTMA	0.000499497
DNM1L	0.000499283
AC108002.3	0.000498682
ARHGAP26	0.000498231
SEZ6	0.000498058
SVEP1	0.000497625
C5orf17	0.00049673
SCFD2	0.000496389
SNX30	0.000496259
ELMOD1	0.000496241
AC021594.2	0.000496024
HS3ST5	0.00049592
OXCT1	0.000494549
BASP1	0.000494153
EGR4	0.000493734
HS3ST3B1	0.000493077
KIF1B	0.000492369
SPRY2	0.000492232
FAM189A1	0.000492127
H3F3B	0.000491523
KCNV1	0.000491191
MFN1	0.000490788
CNTN4	0.000490352
AL138828.1	0.000489725
ELAVL2	0.000489259
SCLT1	0.000488723
GUK1	0.00048865
AC097468.2	0.000487304
GSTCD	0.000487059
AC087521.2	0.000486561
MIDN	0.000486243
MAPK4	0.000484751
ASPHD1	0.000484639
AC027018.1	0.000484297
LRP8	0.000483476
CCDC184	0.000483191
RHOBTB2	0.000483183
NTRK3	0.000482857
KCNMA1	0.000482221
AC090709.1	0.000481945
UTY	0.000481796
HS6ST3	0.00048095
ZFP64	0.00048074
NOV	0.000480574
USP14	0.00048002
C18orf25	0.000478366
DNAJB5	0.000478339
DDX24	0.000478296
DRAP1	0.000477933
TTTY10	0.000477929
JAZF1	0.0004778
GPC1	0.000477486
RPS26	0.000477472
EIF1	0.000477283
GABBR2	0.000477092
ERH	0.000476742
AL139294.1	0.000476002
ISCU	0.000475915
PFDN1	0.000475457
BHLHE40	0.000475201
RPL34	0.000474637
AGAP2	0.00047407
EPHA5-AS1	0.000473948
AC012485.1	0.000473588
ABLIM1	0.000473409
BMPR2	0.000473206
TAGLN3	0.00047258
PAK1	0.000472283
NYAP2	0.000472187
CHI3L1	0.00047216
SLC25A36	0.000472063
NARS	0.000470809
HINT1	0.000470735
AC093879.1	0.000469921
ARPC5	0.000469695
HECA	0.000469057
SHANK2	0.000468547
PKD2	0.000468492
AC246817.1	0.000468466
GATAD2B	0.000468463
COQ4	0.000468205
KCNT2	0.00046797
TPM4	0.000467952
ZNF275	0.000467634
NR2F1-AS1	0.000467542
DYNLL1	0.000467525
CTNND2	0.000466858
TTC12	0.000466563
RAB2A	0.00046632
WSB2	0.000466243
AL596451.1	0.000465968
FAM76A	0.00046592
GNB5	0.000465866
C12orf40	0.000465781
TMEM241	0.000465417
JUND	0.000465306
PTPN5	0.000463985
PSMA7	0.000463941
CITED2	0.000463467
NAB1	0.000463325
SPDYE2	0.000462718
CDKN2D	0.000462611
FAM135A	0.000462487
SERTM1	0.000462332
PTPN11	0.000462097
TIMM17A	0.000461089
STXBP1	0.000460739
MTFMT	0.000460668
GRID1	0.000460301
HNMT	0.000459383
NPFFR2	0.000458735
MT-ND6	0.000456858
UBLCP1	0.000456837
C3orf80	0.000456515
TCEAL2	0.000455991
LINC01085	0.000455918
SRGAP2	0.000455866
SRGAP2B:SRGAP2C	0.000455716
SH3D19	0.000455646
TSHZ2	0.000455452
AL353052.1	0.000454356
LSM4	0.000453733
CFAP46	0.000452826
EID1	0.000452667
SPDYE2B:SPDYE6	0.000452616
NPAS3	0.000452562
FJX1	0.000452523
COPG2	0.000452333
ARF3	0.000451943
ID4	0.000451861
XKR6	0.000451378
FAM184A	0.000450938
PKIA	0.000450682
ZFY	0.000450479
SFTA1P	0.00045029
AL354771.1	0.000449951
RNF38	0.000449874
C14orf2	0.000449534
CDK5R2	0.000449527
EPHB6	0.000449312
RANBP1	0.000449107
RPL15	0.000448575
CCDC84	0.000448558
FAM204A	0.000448352
GSK3B	0.000447994
CSPG5	0.000447461
AC096576.2	0.000447151
SRGAP2B	0.000447027
GNAO1	0.000446976
LMBRD1	0.000446566
TAOK1	0.000446143
AC073167.1	0.000445836
PLGRKT	0.000445556
AL138799.4	0.000445191
GRIN2A	0.000444811
LNX1	0.000444694
CREB5	0.000444633
MTCL1	0.000444375
FLRT1	0.000443821
HTR3B	0.000443665
PTMS	0.00044322
C8orf33	0.000442976
VKORC1L1	0.000442494
SCG5	0.000441973
FNDC5	0.000441689
RSL24D1	0.000441074
RFX3-AS1	0.000440993
MCHR2	0.00044031
CCDC57	0.000440022
RAP2C-AS1	0.000439519
SETBP1	0.000439282
NPNT	0.000438823
CACNG5	0.000438743
FNDC4	0.000438626
KLF6	0.000438432
SKP1	0.000438393
FBXW2	0.000438375
JMJD1C	0.000438313
ENAH	0.000438025
ZSWIM6	0.000437975
ATR	0.000437961
SELENOK	0.000437838
SLC25A3	0.000437442
PCDH9-AS3	0.000437207
AC022679.2	0.000437202
EML1	0.000437035
GARNL3	0.000436803
TECPR2	0.00043642
TMEFF2	0.000436381
ELOC	0.000435978
NELL1	0.000435765
SERF1A:SERF1B	0.000435654
THRAP3	0.000435453
FIS1	0.000435391
RAB3B	0.000435252
INTS12	0.000435056
EPC2	0.000434816
MAL2	0.000434252
MYO1E	0.000433837
FARSB	0.000433454
MED27	0.000433099
PHLDA2	0.000432909
CACNB1	0.000432525
LDLRAD4	0.000432356
AC093607.1	0.000432268
FBXL4	0.000431906
RAI14	0.000431569
DAB2IP	0.000431363
EXOC4	0.000431162
PRDM2	0.000430977
THY1	0.000430441
PTPRG-AS1	0.000430315
AC096576.3	0.000430064
GADD45A	0.000430059
TMEM141	0.000429148
BOLA3	0.000428795
ABCB11	0.000428701
TCEAL5	0.000428646
NEDD8	0.000428511
CADM1	0.000428337
LINC01239	0.000428074
AC098617.1	0.000427197
PPP3CB	0.000426941
TMEM9B	0.00042691
PALM2-AKAP2	0.000426788
PCSK2	0.00042667
ATG10	0.000426628
GAS2	0.000426312
ZC3H13	0.000425462
SOBP	0.000425319
AC012370.1	0.000425111
MAFK	0.000425067
AC004470.1	0.000424984
TCF4	0.000424318
CEP83	0.000424284
RPS27	0.000424033
AC117944.1	0.00042398
TIMM23B	0.000423497
RHEB	0.000423196
LRRC28	0.000423196
SLC20A1	0.000423189
RELB	0.000422835
AMIGO2	0.000422785
JUNB	0.000422695
AC022469.2	0.000422545
PTP4A1	0.000422404
EPS15	0.000422007
AC037486.1	0.000421828
CORO1A	0.000421797
KCNIP1	0.000421731
OSBPL8	0.000421513
ZNF215	0.000420985
BDP1	0.000420841
ACTR3B	0.000420683
DDT	0.000420256
SHANK1	0.000420122
KCNMB2	0.000419831
CTTNBP2	0.000419673
TOMM20	0.000419457
AL583859.2	0.000418361
CES4A	0.000418327
SMIM29	0.000418173
AFAP1	0.000417997
DDHD1	0.000417719
AC092264.1	0.000417073
TSPAN13	0.000416929
VCL	0.00041666
AL158058.1	0.000416631
RPS28	0.000416221
CREG2	0.000415439
MT-CYB	0.000414936
AC018730.2	0.00041475
TMSB10	0.000414622
AL359237.1	0.000414129
MT-ATP6	0.00041381
AP000462.1	0.000413737
BCL7C	0.000413485
FOXG1	0.000413404
AC004039.1	0.000413173
CD24	0.000413086
AL591684.2	0.000412854
NCAM1	0.000412756
RPS7	0.000412729
GRK5	0.00041258
UQCRH	0.000412316
GABARAPL2	0.000412226
FOXP2	0.000412035
SYT4	0.000411936
BZW1	0.000411799
DLGAP4	0.000411798
HMGCS1	0.00041167
PHF24	0.000411452
RCN2	0.000410327
TCTEX1D1	0.000410061
TSPAN7	0.000409976
TMCC1	0.000409839
LRRFIP2	0.000409352
UQCRB	0.000409224
PSMA5	0.000409194
CHRM2	0.000408833
CRIM1	0.000408824
GREM2	0.000408804
TM6SF1	0.000408719
ASCL1	0.000408666
TNC	0.000408665
RPS27A	0.000408505
NIPAL2	0.000408264
FBXL17	0.000408179
SEPT11	0.000408172
MSH3	0.00040716
SAMD5	0.000407155
SPRY4-IT1	0.000407119
PAAF1	0.000407037
RAC1	0.000406993
RPL12	0.000406877
MOAP1	0.000406725
AKAP7	0.000406656
DRD5	0.000406245
EIF5B	0.000406195
PLK2	0.000405894
UBE2V2	0.000405774
TMC7	0.000405121
CHSY3	0.000405097
LINC00907	0.000404943
LNPK	0.000404452
ATP5G1	0.000404445
AP003086.2	0.00040417
LINGO2	0.0004039
RTL8C	0.000403616
KCNF1	0.000403456
NIPSNAP2	0.000402575
WASF3	0.000402503
MPPED2	0.000401642
AC022486.1:HSFY2	0.000401637
RPL32	0.000401121
ARHGAP21	0.000400825
C8orf46	0.000400699
ATP6V1G2	0.000400694
ERICH3	0.000400687
CATSPERB	0.000400441
MFSD10	0.000400267
RPL38	0.000399766
LAMB1	0.000399572
ARPC3	0.000399445
CCDC122	0.000399384
USP9Y	0.000399372
CNTN5	0.000399087
COBLL1	0.00039899
TM2D3	0.000398781
SNX8	0.000398753
AP2M1	0.000398747
NUPL2	0.000398698
ACSL6	0.00039858
RASAL2	0.000398511
SLC25A5	0.000398446
PDCD6	0.000398169
ATP2B1-AS1	0.000397601
NDUFA1	0.000396631
ITM2C	0.000396614
SOX4	0.000396518
FBXO16	0.000396275
FAM66D	0.000396125
RPL10	0.000396054
RTN3	0.000395904
KHDRBS2	0.000395849
MT-ND4	0.000395528
SH3RF3	0.0003955
PPP2CB	0.000395439
SLC17A6	0.000395092
GMDS	0.000395075
RBFOX1	0.00039433
BMP2K	0.000394126
SELENOM	0.000393967
SAP18	0.000393655
C22orf34	0.000393616
PCDH9-AS4	0.000393511
FAF1	0.000393394
HR	0.000393352
AP1S1	0.000393217
NCAN	0.000393063
DCDC2	0.000392199
AC009264.1	0.00039195
TDG	0.000391604
AC012370.2	0.00039148
SUMO2	0.000391037
AL445433.2	0.000390942
CACNG3	0.000390909
GCC2	0.000390755
NDUFB2	0.000390391
WDFY3	0.000390376
MEAF6	0.000390281
AL450423.1	0.000390102
GPR3	0.000390022
CHN2	0.000389991
MEIS3	0.000389741
RPS14	0.000389647
RPL21	0.000389594
KCNQ1	0.000389419
AL162254.1	0.000389401
TBL1X	0.000389301
MIR7-3HG	0.000389281
KRAS	0.000389111
COX7C	0.000388915
GFM1	0.000388806
EFCAB6	0.000388698
CPEB2	0.000388565
CCDC91	0.000388461
CU639417.2:SIK1	0.000388168
ATP10A	0.000387898
SON	0.000387802
GPRASP1	0.000387734
FOXG1-AS1	0.000387401
SLC8A1-AS1	0.000387269
UBE3A	0.000387141
PPM1H	0.000386871
LINC02220	0.000386754
INO80	0.000386582
SYT13	0.000386406
PIM3	0.000386396
RPL9	0.000386285
CRMP1	0.000386276
ARHGAP25	0.000385766
TCEAL4	0.000385433
ADRA1D	0.000385334
C16orf87	0.000385246
GHITM	0.000385208
TIMM13	0.000385
NLK	0.000384956
MRPL51	0.000384664
DYNC2LI1	0.000384662
THADA	0.000384622
AC068205.1	0.000384605
TCERG1L	0.000384253
PDZD8	0.00038414
CHRM3-AS2	0.000383602
CAB39L	0.000383355
AC124290.1	0.000383112
CFL1	0.000382654
TMED4	0.000382399
SEC11C	0.000382029
PNMA8B	0.000381783
ZNF354A	0.000381748
TAF13	0.000381701
ATP6V1F	0.000381452
PINK1	0.000381371
PIK3C3	0.000380985
CAMK2D	0.000380631
NAT8L	0.000380551
NUTM2B-AS1	0.000380495
MYEF2	0.000379712
NPIPB3:NPIPB5	0.000379609
METAP2	0.000379533
CLIP3	0.000379403
FIBP	0.000379308
SLC16A7	0.000379174
COX8A	0.000379173
PLPPR4	0.000378968
RPS8	0.000378888
CAMK2N1	0.000378316
RPS3A	0.000378011
UPK3BL1	0.000376733
PTPRD	0.000376618
RPL23	0.000376567
CFAP61	0.000376469
CA10	0.000375674
LINC00508	0.000375477
ATP5I	0.000375411
AL450306.1	0.00037536
HS3ST4	0.000375354
SRPRA	0.000375034
RAD23A	0.000375024
CD164	0.000374914
ARNT2	0.000374641
ZNF428	0.000374458
KIF1BP	0.00037436
STAG3L5P-PVRIG2P-PILRB	0.000373969
POMP	0.000373944
LONRF1	0.000373938
MZT2B	0.000373604
RNF112	0.000373571
FAU	0.000373559
RPS4Y1	0.000373423
APEX1	0.000373291
AC113383.1	0.000372991
ATP1B3	0.000372696
ERLEC1	0.00037264
TRAPPC1	0.000372084
AC073578.1	0.000372037
CFAP97	0.000371917
TFCP2	0.000371281
EMC6	0.000371269
FKTN	0.000371104
SRGAP2:SRGAP2B	0.000370961
AC010503.1	0.00037089
FARP1	0.000370872
WWC3	0.000370862
TTL	0.000370679
FNBP4	0.000370598
PAPD4	0.000370588
ARPC2	0.00037021
CHD5	0.000370195
ATP6V1G1	0.00037002
LINC01310	0.000369964
COL22A1	0.000369712
SRGAP2C	0.000369634
PGRMC1	0.000369488
EPM2A	0.000369271
PEPD	0.000369216
SUCLA2	0.000369144
RAB40B	0.000369142
AC015923.1	0.00036885
ARID4A	0.000368648
NEO1	0.000368141
LDAH	0.000368066
E2F3	0.000367975
RPL10A	0.000367955
MAML3	0.000367825
PSMC3	0.000367735
RAB3A	0.000367484
RPS15A	0.000367379
NDFIP1	0.00036729
ZC2HC1A	0.000367089
KIAA1524	0.000366665
RBM6	0.000366654
DENND5A	0.000366603
GNL1	0.000366571
FHL2	0.000366373
PANK3	0.000366324
SLC25A45	0.000366213
PHACTR3	0.000366059
TUSC2	0.00036576
FMN2	0.000365578
LY6E	0.000365376
AC008083.3	0.000365106
DUSP4	0.000365064
COPS7A	0.000364952
NAPG	0.000364831
GLCCI1	0.000364559
PEX5L-AS1	0.000364555
ERICH3-AS1	0.000364442
ATP5G3	0.00036425
TUBB2A:TUBB2B	0.000364207
UEVLD	0.000364118
VPS8	0.000363866
ZNF25	0.000363643
PSMG3	0.000363642
KCNC2	0.000363617
GNG3	0.000363417
CHMP5	0.000363111
SCHLAP1	0.000363059
RPL41	0.000362982
KIF1A	0.000362888
ASXL3	0.000362715
ARL4D	0.00036269
KCTD13	0.000362599
GNAQ	0.000362457
MBTPS2	0.000362205
LINC01182	0.000362053
AC100818.1	0.000361994
NIT2	0.000361736
UBE2M	0.000361645
AC008056.2	0.000361621
TOMM7	0.000361203
HMGCR	0.000360384
SOX2-OT	0.000360379
GNB1	0.000360315
NSUN3	0.000360297
TXNDC15	0.000360114
ARGLU1	0.000360074
AL592183.1	0.00035988
SLX4	0.000359779
ATP2A2	0.000359568
FRMD4A	0.000359164
ADCK1	0.000358924
KCNK2	0.000358715
CDKN1C	0.000358699
CMAS	0.000358657
ATP13A3	0.000358522
ZNF496	0.000358519
PPP2R5E	0.000358417
AC084361.2	0.000358324
LBH	0.000357816
MSANTD3	0.000357679
PRELID1	0.000357385
COX4I1	0.000357002
RPS25	0.000356994
CADM4	0.000356846
NFATC2	0.000356789
ACYP2	0.00035643
KBTBD12	0.000356216
YWHAG	0.000356206
BNIP3	0.000356137
TRAF3IP1	0.000355933
KCNH1	0.000355893
CCKBR	0.000355844
C19orf70	0.000355664
MIR22HG	0.000355516
TM7SF2	0.000355456
SLC16A6	0.00035539
HABP4	0.000355383
VAMP2	0.000355226
POLR2K	0.000355017
RPLP2	0.000354823
RINT1	0.000354784
EEA1	0.000354775
VIPR2	0.00035445
RPL7A	0.000354344
TMX3	0.000353796
SUMF2	0.000353511
MT-ATP8	0.000353151
NCBP2-AS2	0.000353094
SLC22A25	0.000352947
ATP5J	0.000352755
BORCS5	0.000352639
LPCAT4	0.00035258
ARNTL2	0.00035258
LPGAT1	0.000352494
AC023301.1	0.000352373
AC239809.3:AC245407.1	0.000352371
AC069437.1	0.00035223
NTNG2	0.000352016
CTCF	0.000351864
NETO2	0.000351701
AC105052.3:POLR2J3	0.000351668
MIR100HG	0.000351436
UQCRQ	0.000351199
TSNAX	0.000350948
AKT3	0.000350854
RAB15	0.000350835
LPP	0.000350667
ATP12A	0.000350211
AP2B1	0.000350186
SPON1	0.000350156
POLR2J3	0.000349873
BEND5	0.00034986
AC022469.1	0.000349853
CECR6	0.000349746
AC002116.2	0.000349636
SNCB	0.000349551
ZNF641	0.000349483
SNRNP25	0.000349256
RAPGEF1	0.000349197
MTOR	0.000349157
CALU	0.000348986
SLC24A2	0.000348983
FAT3	0.000348794
ATPIF1	0.000348695
SLC8B1	0.000348642
ATRN	0.000348618
HNRNPDL	0.000348555
COX7A2L	0.000348431
SBDS	0.000348429
AC069155.1	0.000348378
MAP4K4	0.000348131
TRIM33	0.000348083
KLF7	0.000348067
AC027097.2	0.000347894
RAN	0.000347888
NEPRO	0.000347793
OLR1	0.000347719
RPL35A	0.000347681
LINC00685	0.000347642
NNT	0.00034752
ACTB	0.000347452
NDUFB8	0.000346998
PLEKHB2	0.000346655
RPS18	0.000346368
AC090241.2	0.000346221
SUPT3H	0.000346128
NME1	0.000345977
RAB5A	0.000345857
KLF10	0.00034584
FER1L6-AS2	0.000345649
BRCC3	0.000345617
HOMER1:ITPR2	0.00034558
RHOJ	0.000345486
LINC02465	0.000345408
TPBG	0.000345275
AL109930.1	0.000345251
DENR	0.00034492
TMEM59L	0.000344701
MAS1	0.000344683
TM9SF3	0.000344655
FLJ27354	0.000344334
MNAT1	0.000344185
SMPD3	0.000343987
RMDN2	0.000343785
AC079340.1	0.000343705
NDUFC1	0.000343571
AP001972.3	0.000343387
IL12RB2	0.000343204
NCL	0.000343156
NDUFAF8	0.000342727
AC016994.1	0.000342716
CHRM1	0.000342476
RELL2	0.000342419
ANAPC7	0.000342415
CXXC5	0.000342079
NDUFC2	0.000341998
CHL1	0.000341827
COA3	0.000341821
KIAA0319L	0.000341503
KC6	0.000341502
SLC25A17	0.000341366
TMEM151A	0.00034121
APIP	0.000341056
USP44	0.000340927
AC008083.1	0.000340858
TTC8	0.000340746
COPRS	0.000340741
MET	0.000340643
PA2G4	0.000340486
AL049552.1	0.000340399
RALA	0.000340174
PANX2	0.000340097
AC073525.1	0.000340057
PLAG1	0.000339652
TTPAL	0.000339499
RPS12	0.000339451
PPIA	0.00033879
MT-RNR2	0.000338691
TMEM134	0.000338472
SENP5	0.000338457
ANKRD44	0.000338306
TMEM208	0.000338112
LAMTOR5	0.000337834
KIF3B	0.000337603
SEPT5	0.000337587
SV2A	0.000337452
MMP24-AS1	0.000337261
GTDC1	0.000337226
MYL12B	0.000336586
UGP2	0.000336553
GOT1	0.000336493
ANKRD36C	0.000336166
C1QTNF4	0.000336093
ATP5E	0.000335981
NOXA1	0.00033577
FOS	0.000335751
APRT	0.000335212
AC018697.1	0.000335116
AREL1	0.000335021
REEP2	0.00033452
KCNN2	0.000334141
CAPZA2	0.000334111
MAST2	0.000333958
SLC39A3	0.000333885
ARHGDIA	0.000333863
LINC02254	0.000333791
STMN2	0.000333753
AC114947.2	0.000333734
DUSP2	0.000333616
CWC22	0.000332812
LARP1B	0.000332671
ATP5D	0.000332013
TENM4	0.00033197
UQCR11	0.000331819
EVL	0.00033156
USP12	0.000331102
PET117	0.000331062
MT-ND1	0.000330938
ANAPC15	0.000330756
TAF10	0.000330742
KCNMA1-AS1	0.00033073
AL354740.1	0.000330611
RPL26	0.000330445
SHROOM3	0.000330445
FAM174A	0.000330357
LINC02301	0.000330309
SERPINI2	0.000330283
TRIB1	0.000330205
TTC3	0.000330068
PACRG	0.000329743
MMD	0.000329627
YWHAQ	0.00032959
CRYL1	0.000329343
RPL14	0.000329156
COLEC10	0.000329154
CBX6	0.000329042
C2CD3	0.000329003
GALR1	0.000328717
C19orf53	0.00032866
AC021231.1	0.000328471
TBC1D22A	0.000328453
ATP5J2	0.000328371
ADGRB3	0.000328304
GATAD1	0.000328155
VASH1	0.000328123
RNMT	0.000327929
KPNA3	0.000327764
CFTR	0.000327555
TBCEL	0.000327305
VMA21	0.000326969
AL022323.4	0.000326951
FABP5	0.000326829
PPP1R14C	0.000326728
TTYH3	0.000326652
EGFL7	0.000326214
CREM	0.000326134
KLHDC10	0.000326101
AC040174.1	0.000326099
UROS	0.000326078
SNRPD1	0.000326075
PTPRF	0.000325907
SMIM18	0.000325621
KCNH3	0.000325463
KLHDC3	0.000325434
INVS	0.000325331
PTGFRN	0.000324956
AP000426.1	0.000324843
DNAJC19	0.000324785
BCL2L14	0.000324509
ACER3	0.000324429
GRM5-AS1	0.000324187
RPS13	0.000324107
GPR161	0.000324094
DYNLT3	0.000323807
HAS2-AS1	0.000323761
ZBTB21	0.000323722
CLTA	0.000323684
DDX10	0.000323637
RFX8	0.000323601
RWDD1	0.000323584
LAMTOR1	0.000323314
PDE1C	0.000323296
CUL3	0.000323246
DNAJC8	0.000323194
HMGXB3	0.000323171
AL512380.2	0.000323162
TCEAL8	0.000323115
DNPH1	0.000323098
LINC01476	0.000323096
SEMA3E	0.000322694
TUBGCP5	0.000322536
AC097537.1	0.000322505
PCYOX1L	0.000322376
LINC01376	0.000322045
DHRS11	0.000321949
C1QBP	0.000321914
MAPKAP1	0.000321192
UGGT2	0.000321051
SNX24	0.00032098
TAX1BP1	0.000320897
ADGRA1-AS1	0.000320848
TFRC	0.000320838
AC004053.1	0.000320702
DDA1	0.000320448
GABRB3	0.000320386
PFDN2	0.000320201
ZYX	0.000319985
NLRP1	0.000319981
AL136298.1	0.000319929
FKBP2	0.000319795
CYP26B1	0.000319747
SMIM19	0.000319526
GPD2	0.000319245
PLK3	0.000319229
LINC01257	0.00031892
TMEM219	0.000318856
VBP1	0.000318844
NPAS4	0.000318515
HNRNPK	0.000318374
PSMD7	0.000318287
RMND5B	0.000318232
CCDC14	0.000318197
RAP1GAP	0.000318105
SUSD5	0.000318087
PTPN14	0.000317907
RPL37	0.000317873
PIN1	0.000317612
CELF4	0.000317547
RPGRIP1L	0.000317475
HS2ST1	0.000317185
BIRC6-AS2	0.000317095
AC008440.2	0.00031703
FAM196A	0.000316992
AC093305.1	0.000316646
STMN3	0.000316119
TMIE	0.000316075
SYNGR3	0.000316038
AC097716.1	0.000315851
CRYBG1	0.000315822
GNB4	0.000315781
PTGES2	0.00031574
HSD11B1L	0.000315736
USP32	0.000315509
TACC2	0.000315456
FXYD7	0.000314838
DPYD-AS1	0.000314777
HCRTR1	0.000314492
GRIA3	0.000314343
GSAP	0.000314266
MLLT11	0.000314218
PREP	0.00031417
AL023584.2	0.000314142
IQCK	0.000313924
TMEM14A	0.000313774
ADAMTS1	0.000313586
THEM6	0.000313409
PSMG3-AS1	0.000313259
PYURF	0.000313231
UQCR10	0.000313067
BAG1	0.000312992
LYNX1	0.000312977
CHCHD3	0.000312917
LONRF2	0.000312907
LINC02330	0.000312859
AC010307.4	0.000312833
PEX7	0.000312772
SERINC3	0.000312665
ARL13B	0.000312599
AC090115.1	0.000312532
ADAMTSL1	0.000312464
DLGAP1-AS1	0.000312442
PLXDC1	0.000312366
AC016987.1	0.000312263
TRMT112	0.000312261
TMEM8B	0.000312105
EDF1	0.000312103
GTF2E2	0.000312068
ZFAND5	0.000312045
KPNA4	0.000311958
FYN	0.0003118
PKIA-AS1	0.000311652
KIAA1549L	0.000311634
AL133346.1	0.00031151
ZBTB18	0.000311429
ERCC1	0.000311427
OVOL2	0.000311404
NREP-AS1	0.000311376
PLS3	0.000311195
SAMD3	0.000311126
LANCL1	0.000311063
RTN4R	0.000310924
NDUFS6	0.000310903
AL157413.1	0.000310754
ING2	0.000310677
M6PR	0.000310584
LSM3	0.000310533
DOCK4	0.000310524
ARSB	0.000310504
POC1B	0.000310485
KLF3	0.000310422
AC124303.2	0.000310393
SELENOF	0.000310175
PHC1	0.000309897
MRFAP1	0.000309841
DLGAP3	0.000309643
PTPN3	0.000309549
C5orf42	0.000309492
AC079239.1	0.000309226
ABCF1	0.000309117
PNN	0.000308325
TSR2	0.000308254
CCDC88A	0.000308191
CTNNA3	0.000307724
RPL35	0.000307677
CTSL	0.000307605
GRIK2	0.000307587
POLR2I	0.000307398
AC044781.1	0.000307389
AL117190.1	0.000307379
RPS24	0.000307372
CCNY	0.000307219
FEZ1	0.000307179
GK5	0.00030694
TPRG1	0.000306819
RNF11	0.000306583
SERINC1	0.000306262
FGF12-AS1	0.0003062
BLOC1S6	0.000306157
TRIO	0.000306102
ZNF106	0.000305998
IL1RL2	0.000305826
PDE8A	0.000305639
MTR	0.000305306
RPS23	0.000305242
AC112206.2	0.000305144
GABBR1	0.00030512
ABI2	0.000304388
ATAD1	0.000304263
IFT81	0.000304136
NTSR1	0.000303971
ADAT2	0.000303793
EEF1E1	0.000303761
AGA	0.000303733
EIF1B	0.00030365
TMEM155	0.000303549
MRAP2	0.00030349
CNTN4-AS2	0.000303394
FAM171A1	0.000303221
TYRP1	0.000302994
NEK6	0.000302845
BEND6	0.000302468
UTRN	0.000302396
NUDT15	0.000302154
CCM2	0.000302113
ARPC4	0.000302061
DCX	0.000301975
TMEM18	0.000301933
ZSWIM4	0.000301906
HIGD1A	0.0003019
ZNF337-AS1	0.000301672
USP46	0.000301548
LARP6	0.000301472
PSMD12	0.000301335
DUSP5	0.000300929
PDHB	0.000300882
DTD1	0.000300846
PIP4K2A	0.000300748
AC023906.4	0.000300693
GIT2	0.000300679
DIRAS1	0.000300397
KIAA0319	0.000300176
ERI2	0.000300131
SLC24A5	0.000299859
AC105402.3	0.000299836
MAGI3	0.000299756
CSRNP2	0.000299706
CHST2	0.000299465
CSGALNACT1	0.00029943
SRSF2	0.000299394
VPS41	0.00029934
PRKCQ	0.000299173
PGP	0.000299173
CUL2	0.000299171
DNAJC24	0.000299017
SNRPE	0.000298985
NDUFB3	0.000298869
UNC13B	0.000298269
PRRX1	0.000297917
FBXO4	0.00029784
KIAA0895L	0.000297804
ATP6V1B2	0.000297791
STX1B	0.000297779
RAVER2	0.000297744
SNHG6	0.000297743
GSG1L	0.00029766
LIMD2	0.000297652
CLSTN3	0.000297378
PFKFB3	0.000297228
NUDT18	0.000297208
LAGE3	0.000297144
UBL5	0.000297102
Z94057.1	0.000297094
MINOS1	0.000296848
BRSK1	0.000296781
ADAMTSL4-AS1	0.000296655
AC024257.1	0.000296655
RPS4X	0.00029636
ATP6V0A1	0.000296306
TSTD1	0.00029618
SYNJ1	0.000296097
CRISPLD2	0.000295873
ZNF334	0.000295748
AC138305.1	0.000295712
GAB2	0.000295692
TUBA1B	0.000295661
DYNC1LI1	0.000295529
MT-ND4L	0.000295281
JPT1	0.000295166
SLC35F1	0.000295095
LINC01006	0.000295046
AKAP6	0.000294848
TOMM22	0.000294724
FBXO9	0.000294674
SLC3A1	0.000294667
ATXN7L3B	0.000294661
WDR7	0.000294355
PNMA8C	0.000293911
AC025366.1	0.000293869
SNX4	0.000293772
TMCO3	0.00029375
PHC2	0.000293589
MYH10	0.000293435
AIG1	0.000293426
AC011287.2	0.000293232
YWHAH	0.000293089
GPX1	0.000292909
RPL27A	0.000292587
MORF4L1	0.00029248
AC064875.1	0.000292469
COX6B1	0.000292466
AC092422.1	0.000292408
AC073571.1	0.000292396
RAB6A	0.000292388
MAN1A1	0.000292288
PLXNA4	0.000291822
FRG1	0.000291806
MEG3	0.000291705
ERO1A	0.000291688
BRD1	0.000291584
BTF3	0.000291399
FNDC10	0.000291357
AC096741.2	0.000291068
FAAP100	0.000290649
CCPG1	0.000290641
WARS2	0.000290589
MRPL57	0.000290492
LINC01003	0.00029032
AC004054.1	0.000290287
SLC2A6	0.000290262
RAB7A	0.000290121
TERF2IP	0.000290103
PLEKHJ1	0.000290064
MDH1	0.000290027
SLC2A9	0.000289956
CDH4	0.000289916
NDUFB1	0.000289841
RDH11	0.000289677
CYSTM1	0.000289595
C9orf3	0.000289578
PATJ	0.000289181
UBE2S	0.000289135
CINP	0.000289063
RFK	0.000288902
AP000721.2	0.000288814
NTN4	0.000288579
TRPA1	0.000288459
SRSF9	0.00028801
ATP6V1E1	0.000287974
ATP5H	0.000287874
RPL3	0.000287477
TAF9	0.000287424
PPP1R1B	0.00028725
CMAHP	0.000286992
STUB1	0.000286982
ZKSCAN1	0.000286435
AC104002.3	0.000286388
AP005328.1	0.000286347
LRTM2	0.000286296
ST8SIA4	0.000286273
DRP2	0.000286251
TMEM54	0.000286125
PDAP1	0.000286104
ZNF75A	0.000286038
AC211433.1	0.000285987
STARD3NL	0.000285611
AC006450.3	0.000285581
PTPRQ	0.000285507
SLC30A9	0.000285401
OSBPL10-AS1	0.000285372
DHDDS	0.000285273
SMIM10L2B	0.000285197
NAT6	0.000285097
AURKAIP1	0.000284867
AC079340.2	0.000284487
PGAP2	0.000284415
TIA1	0.000284365
AC023906.3	0.000284032
MARCKSL1	0.000283944
FBXO36	0.000283775
MRPL20	0.000283715
OSBP2	0.00028365
FBXL16	0.000283583
ATP5F1	0.000283503
TRAF3	0.000283503
AF121898.1	0.000283129
OLFM3	0.000283126
SLC25A44	0.000283032
SRBD1	0.000282924
MRTO4	0.000282861
AC016723.1	0.000282714
CCDC113	0.000282518
OSTM1	0.000282432
MT-ND2	0.000282368
LINC00599	0.000282353
SNX25	0.000282352
FRMD6-AS2	0.000282271
PCDH7	0.000282268
SRGAP2:SRGAP2C	0.000282266
RPL30	0.000282215
TECPR1	0.000282047
PGM2L1	0.000281957
MTMR9	0.000281844
HLA-C	0.000281805
CHCHD6	0.000281672
EEF1B2	0.000281615
TIMM8B	0.000281538
TSC22D2	0.000281376
AC051619.5	0.000281366
TCEAL6	0.00028136
MDFIC	0.000281032
CPE	0.000280999
LARGE-AS1	0.000280922
RPL5	0.00028087
KLHL8	0.000280833
FSCN1	0.000280804
ATG14	0.000280674
ACTR3	0.000280523
EMC7	0.000280434
COL9A3	0.000280347
PTGIS	0.000280298
HRAS	0.000280233
STS	0.000280085
CDC7	0.000279982
ST3GAL1	0.000279976
MRPL55	0.000279871
GPRASP2	0.000279673
AC130650.1	0.000279466
AC007533.1	0.000279463
TWIST2	0.000279387
ACP2	0.000279218
AP000943.3	0.000279194
AC046195.1	0.000279169
BTF3L4	0.000278675
DDX50	0.000278564
AC008780.1	0.000278537
PPDPF	0.000278526
GABRB2	0.000278504
LRRC73	0.000278484
NALCN-AS1	0.000278369
FFAR4	0.000278133
RNF146	0.000278086
LUZP2	0.000278048
LINC01277	0.000278009
SH3BGRL3	0.000277915
COX5B	0.000277885
NRSN2	0.000277841
PARK7	0.000277733
CBLN4	0.000277579
AL390816.2	0.000277404
GALNT2	0.000277389
ENPEP	0.000277341
AC005972.4	0.000277211
GPCPD1	0.000277137
DYRK2	0.000277032
AL592295.4	0.000277023
IL7	0.0002769
NALCN	0.000276626
SHISA7	0.000276621
DSTN	0.000276405
COX7A1	0.000276402
AL121839.2	0.000276307
AL357992.1	0.000276162
AL022328.4	0.000276133
CAPZA1	0.000275849
HINT2	0.00027575
NUS1	0.000275704
SYT5	0.000275693
CHMP4B	0.000275689
ACAT2	0.000275642
NSMAF	0.000275596
ZRANB2-AS2	0.000275489
DTWD2	0.000275486
B9D1	0.000275467
MTA3	0.000275372
SRP14	0.000275367
COA4	0.000275231
SPARCL1	0.000275103
SCPEP1	0.000274974
YWHAB	0.00027492
AC007656.1	0.000274884
AC105001.1	0.000274839
AL137003.2	0.000274818
OAT	0.000274192
LINC01515	0.000273983
LINC00470	0.000273819
GCNT4	0.000273674
PDCD5	0.000273624
PPP1R35	0.000273423
INF2	0.000273412
LINC01102	0.000273366
NUDT14	0.000273037
SMDT1	0.00027295
SYTL2	0.000272873
BCKDK	0.00027285
RPL6	0.000272542
RAI1	0.00027241
ZFYVE21	0.000272241
OXLD1	0.000272152
PRTFDC1	0.000272033
GLRX5	0.000271956
POLE3	0.000271848
COPS9	0.0002717
TADA3	0.000271622
ENKUR	0.000271282
RPL28	0.000271274
DHX36	0.000271157
PTPRN	0.000270946
TCF7L1	0.000270849
FMNL3	0.000270595
MYL6	0.000270392
DPM3	0.000270358
ACMSD	0.000270294
AC087190.2	0.000270236
RPL18A	0.000270107
TM7SF3	0.000270035
TRAPPC13	0.000269809
YIF1A	0.000269773
DAB1	0.000269323
POLR3E	0.000269199
MCRIP1	0.000269186
C8orf34-AS1	0.000269049
SATB1	0.000269044
CTNNA2	0.000269014
RPLP1	0.000268967
ACTR1B	0.000268911
CTNNB1	0.000268625
TNFAIP8L3	0.000268428
CCSER2	0.000268328
PRDX5	0.000268314
MYOCD	0.000268189
MRPL33	0.00026812
TLL1	0.00026808
Z99129.4	0.000268064
SRPK2	0.000268007
NFU1	0.000267966
IGSF9B	0.00026791
HES1	0.000267908
PDCD2	0.000267865
DYNLRB1	0.00026786
PKD2L1	0.00026783
CCNI	0.000267825
ADRA1B	0.000267742
ESYT2	0.00026767
AL355974.2	0.000267659
MRPL36	0.000267655
MAPK9	0.000267564
CLCN4	0.000267404
IDH2	0.000267256
C4orf3	0.000266966
RBM24	0.000266702
PACRGL	0.000266633
RIOK1	0.000266578
KIAA1143	0.000266122
NRBP2	0.000266044
MIR9-3HG	0.000266039
ABCC9	0.00026595
FRMD6-AS1	0.000265623
ESRRG	0.000265494
AP003049.2	0.000265429
TMEM5	0.000265379
SULT4A1	0.000264906
NDUFS5	0.000264751
CADM2-AS1	0.000264676
TMEM167A	0.000264531
BCL2L2	0.000264516
TCHP	0.000264499
FXYD1	0.00026428
MRPS21	0.000264217
FRAS1	0.000264181
FAM78B	0.00026414
AC138904.3	0.000264123
ZNF528	0.000263997
KMT5B	0.00026394
NDUFA12	0.000263888
CSDE1	0.000263869
RABL3	0.000263832
ADCYAP1	0.000263709
SNX10	0.000263696
EIF4G2	0.000263688
TIMM10	0.000263667
DNAH5	0.00026365
PTPRE	0.000263576
PACSIN1	0.000263567
TIGAR	0.000263141
TANC2	0.0002631
MIR4697HG	0.000263016
AKAP11	0.000262966
AKAP17A	0.000262931
AL355838.1	0.000262837
CUL5	0.000262722
C1orf61	0.000262704
TXNDC17	0.000262639
RIMKLB	0.000262639
ATAD2B	0.00026254
LINC01164	0.000262481
BLOC1S2	0.000262149
RSPH1	0.00026213
AL121895.1	0.000262126
FAM96B	0.000262104
ZSCAN1	0.000261981
RPAIN	0.000261935
LPXN	0.000261842
LSM10	0.000261746
LOR	0.000261701
ST7-AS2	0.000261519
AL357833.1	0.000261459
[truncated: 32,474 more rows]
