# Supplementary material for: A concerted neuron–astrocyte program declines in ageing and schizophrenia
Source: Nature. 2024 Mar 6;627(8004):604–11. doi: 10.1038/s41586-024-07109-5 (PMC10954558; doi:10.1038/s41586-024-07109-5)
Supplement: Supplementary file 15 — Source Data Fig. 2 [file 41586_2024_7109_MOESM15_ESM.xlsx]

## Sheet: 2a
Gene

## Sheet: 2b
Cell type

## Sheet: 2c
Donor

## Sheet: 2d Left
Gene

## Sheet: 2d Right
Donor

## Sheet: 2e
Donor
