# Supplementary material for: A concerted neuron–astrocyte program declines in ageing and schizophrenia
Source: Nature. 2024 Mar 6;627(8004):604–11. doi: 10.1038/s41586-024-07109-5 (PMC10954558; doi:10.1038/s41586-024-07109-5)
Supplement: Supplementary file 16 — Source Data Fig. 3 [file 41586_2024_7109_MOESM16_ESM.xlsx]

## Sheet: 3c
Cell barcode

## Sheet: 3d
Donor

## Sheet: 3e
Donor

## Sheet: 3h
Cell barcode

## Sheet: 3i
Donor

## Sheet: 3j
Donor

## Sheet: 3k SNAP-a in astrocytes
Factor

## Sheet: 3k SNAP-a in L5 IT
Factor

## Sheet: 3k SNAP-n in astrocytes
Factor

## Sheet: 3k SNAP-n in L5 IT
Factor
