# Supplementary material for: A concerted neuron–astrocyte program declines in ageing and schizophrenia
Source: Nature. 2024 Mar 6;627(8004):604–11. doi: 10.1038/s41586-024-07109-5 (PMC10954558; doi:10.1038/s41586-024-07109-5)
Supplement: Supplementary file 17 — Source Data Fig. 4 [file 41586_2024_7109_MOESM17_ESM.xlsx]

## Sheet: 4a
Factor

## Sheet: 4b
Donor

## Sheet: 4c
Gene

## Sheet: 4d
Donor

## Sheet: 4e
Gene

## Sheet: 4f
Donor
