# Supplementary material for: A concerted neuron–astrocyte program declines in ageing and schizophrenia
Source: Nature. 2024 Mar 6;627(8004):604–11. doi: 10.1038/s41586-024-07109-5 (PMC10954558; doi:10.1038/s41586-024-07109-5)
Supplement: Supplementary file 21 — Source Data Extended Data Fig. 4 [file 41586_2024_7109_MOESM21_ESM.xlsx]

## Sheet: EDF4a
Donor

## Sheet: EDF4b
Donor

## Sheet: EDF4c
Donor

## Sheet: EDF4d
Donor

## Sheet: EDF4e
Donor

## Sheet: EDF4f
Donor

## Sheet: EDF4g
Donor

## Sheet: EDF4h
Donor

## Sheet: EDF4i
Donor

## Sheet: EDF4j
Donor

[truncated: 3 more sheets: EDF4k, EDF4l, EDF4m]
