# Supplementary material for: A concerted neuron–astrocyte program declines in ageing and schizophrenia
Source: Nature. 2024 Mar 6;627(8004):604–11. doi: 10.1038/s41586-024-07109-5 (PMC10954558; doi:10.1038/s41586-024-07109-5)
Supplement: Supplementary file 25 — Source Data Extended Data Fig. 8 [file 41586_2024_7109_MOESM25_ESM.xlsx]

## Sheet: EDF8a
Donor

## Sheet: EDF8b
Donor

## Sheet: EDF8c
Donor
