# Supplementary material for: A concerted neuron–astrocyte program declines in ageing and schizophrenia
Source: Nature. 2024 Mar 6;627(8004):604–11. doi: 10.1038/s41586-024-07109-5 (PMC10954558; doi:10.1038/s41586-024-07109-5)
Supplement: Supplementary file 27 — Source Data Extended Data Fig. 10 [file 41586_2024_7109_MOESM27_ESM.xlsx]

## Sheet: EDF10c
Gene

## Sheet: EDF10d
Donor

## Sheet: EDF10e
Cell barcode

## Sheet: EDF10f
Cell barcode

## Sheet: EDF10g
Donor

## Sheet: EDF10h
Donor

## Sheet: EDF10i
Donor
