# Supplementary material for: A concerted neuron–astrocyte program declines in ageing and schizophrenia
Source: Nature. 2024 Mar 6;627(8004):604–11. doi: 10.1038/s41586-024-07109-5 (PMC10954558; doi:10.1038/s41586-024-07109-5)
Supplement: Supplementary file 30 — Source Data Extended Data Fig. 13 [file 41586_2024_7109_MOESM30_ESM.xlsx]

## Sheet: EDF13a SNAP-a in astrocytes
Factor

## Sheet: EDF13a SNAP-a in GABAergic
Factor

## Sheet: EDF13b
Cell barcode

## Sheet: EDF13c
Astrocyte subtype

## Sheet: EDF13d
Astrocyte subtype

## Sheet: EDF13e Left
Gene

## Sheet: EDF13e Right
Gene
