# Supplementary material for: A concerted neuron–astrocyte program declines in ageing and schizophrenia
Source: Nature. 2024 Mar 6;627(8004):604–11. doi: 10.1038/s41586-024-07109-5 (PMC10954558; doi:10.1038/s41586-024-07109-5)
Supplement: Supplementary file 32 — Source Data Extended Data Fig. 15 [file 41586_2024_7109_MOESM32_ESM.xlsx]

## Sheet: EDF15a
Donor

## Sheet: EDF15b
Donor

## Sheet: EDF15c
Cell barcode

## Sheet: EDF15d
Donor

## Sheet: EDF15e
Donor
